# Supplementary material for: trans-4-(Phenoxy­meth­yl)cyclo­hexane­carboxylic acid
Source: Acta Crystallogr Sect E Struct Rep Online. 2008 Mar 29;64(Pt 4):o741. doi: 10.1107/S1600536808007381 (PMC2960961; doi:10.1107/S1600536808007381)
Supplement: Supplementary file 1 [file e-64-0o741-sup1.cif]

##############################################################################
###                                                                        ###
###        Electronic paper (Acta Crystallographica Section E)             ###
###                                                                        ###
##############################################################################
#                                                                            #
# This CIF contains the data in a paper accepted for publication in Acta     #
# Crystallographica Section E. It conforms to the requirements of Notes      #
# for Authors for Section E, and has been peer reviewed under the auspices   #
# of the IUCr Commission on Journals.                                        #
#                                                                            #
# Full details of the Crystallographic Information File format               #
# are given in the paper "The Crystallographic Information File (CIF):       #
# a New Standard Archive File for Crystallography" by S. R. Hall, F. H.      #
# Allen and I. D. Brown [Acta Cryst. (1991), A47, 655-685].                  #
#                                                                            #
# The current version of the core CIF dictionary is obtainable from          #
# ftp://ftp.iucr.org/pub/cif_core.dic. The current version number is 2.4.    #
#                                                                            #
# Software is freely available for graphical display of the structure(s) in  #
# this CIF.  For information consult the CIF home page http://www.iucr.org/  #
# cif/home.html                                                              #
#                                                                            #
# This file may be used for bona fide research purposes within the           #
# scientific community so long as proper attribution is given to the journal # 
# article from which it was obtained.                                        #
#                                                                            #
##############################################################################
                                             
data_global
_audit_creation_method     'SHELXL-97'
_journal_date_recd_electronic     2008-01-17
_journal_date_accepted     2008-03-18
_journal_name_full     'Acta Crystallographica, Section E'
_journal_year     2008
_journal_volume     64
_journal_issue      4
_journal_page_first     o741
_journal_page_last     o741
_journal_paper_category     QO
_journal_coeditor_code     BV2092
_publ_contact_author_name     'Zheng, Hu'
_publ_contact_author_address
;
Department of Medicinal Chemistry,
West China School of Pharmacy,
Sichuan University,
Chengdu, 610041
People's Republic of China
;
_publ_contact_author_email     wcums416@yahoo.com.cn
_publ_contact_author_fax     '86-28-85501609'
_publ_contact_author_phone     '86-28-85501609'
_publ_section_title
;
<i>trans</i>-4-(Phenoxymethyl)cyclohexanecarboxylic acid
;
loop_
    _publ_author_name
    _publ_author_address
    'Yang, Jun'
;
     Department of Medicinal Chemistry
     West China School of Pharmacy
     Sichuan University
     Chengdu 610041
     People's Republic of China
;
    'Qi, Qing-Rong'
;
     Department of Medicinal Chemistry
     West China School of Pharmacy
     Sichuan University
     Chengdu 610041
     People's Republic of China
;
    'Huang, Wen-Cai'
;
     Department of Pharmaceuticals and Bioengineering
     School of Chemical Engineering
     Sichuan University
     Chengdu 610065
     People's Republic of China
;
    'Zheng, Hu'
;
     Department of Medicinal Chemistry
     West China School of Pharmacy
     Sichuan University
     Chengdu 610041
     People's Republic of China
;
data_I
_chemical_name_systematic
;
<i>trans</i>-4-(Phenoxymethyl)cyclohexanecarboxylic acid
;
_chemical_name_common     ?
_chemical_formula_moiety     'C14 H18 O3'
_chemical_formula_sum     'C14 H18 O3'
_chemical_formula_iupac     'C14 H18 O3'
_chemical_formula_weight     234.28
_symmetry_cell_setting     monoclinic
_symmetry_space_group_name_H-M     'P 21/c'
loop_
    _symmetry_equiv_pos_as_xyz
    'x, y, z'
    '-x, y+1/2, -z+1/2'
    '-x, -y, -z'
    'x, -y-1/2, z-1/2'
_cell_length_a     6.178(3)
_cell_length_b     35.042(8)
_cell_length_c     6.526(3)
_cell_angle_alpha     90.00
_cell_angle_beta     113.93(4)
_cell_angle_gamma     90.00
_cell_volume     1291.4(9)
_cell_formula_units_Z     4
_cell_measurement_reflns_used     30
_cell_measurement_theta_min     4.45
_cell_measurement_theta_max     9.49
_cell_measurement_temperature     292(2)
_exptl_crystal_description     block
_exptl_crystal_colour     colourless
_exptl_crystal_size_max     0.45
_exptl_crystal_size_mid     0.25
_exptl_crystal_size_min     0.24
_exptl_crystal_density_diffrn     1.205
_exptl_crystal_density_meas     ?
_exptl_crystal_density_method     'not measured'
_exptl_crystal_F_000     504
_exptl_absorpt_coefficient_mu     0.084
_exptl_absorpt_correction_type     none
_exptl_absorpt_correction_T_min     ?
_exptl_absorpt_correction_T_max     ?
_exptl_special_details
;
;
_diffrn_ambient_temperature     292(2)
_diffrn_radiation_type     MoK\a
_diffrn_radiation_wavelength     0.71073
_diffrn_radiation_source     'fine-focus sealed tube'
_diffrn_radiation_monochromator     graphite
_diffrn_measurement_device_type     'Enraf--Nonius CAD-4'
_diffrn_measurement_method     \w/2-\q
_diffrn_detector_area_resol_mean     ?
_diffrn_reflns_number     2657
_diffrn_reflns_av_R_equivalents     0.0014
_diffrn_reflns_av_sigmaI/netI     0.1343
_diffrn_reflns_theta_min     3.46
_diffrn_reflns_theta_max     25.52
_diffrn_reflns_theta_full     25.52
_diffrn_measured_fraction_theta_max     0.966
_diffrn_measured_fraction_theta_full     0.966
_diffrn_reflns_limit_h_min     -7
_diffrn_reflns_limit_h_max     6
_diffrn_reflns_limit_k_min     0
_diffrn_reflns_limit_k_max     42
_diffrn_reflns_limit_l_min     -1
_diffrn_reflns_limit_l_max     7
_diffrn_standards_number     3
_diffrn_standards_interval_count     250
_diffrn_standards_interval_time     ?
_diffrn_standards_decay_%     1.841
_refine_special_details
;
Refinement of <i>F</i>^2^ against ALL reflections. The weighted <i>R</i>-factor
<i>wR</i> and goodness of fit <i>S</i> are based on <i>F</i>^2^, conventional
<i>R</i>-factors <i>R</i> are based on <i>F</i>, with <i>F</i> set to zero for
negative <i>F</i>^2^. The threshold expression of <i>F</i>^2^ >
\s(<i>F</i>^2^) is used only for calculating <i>R</i>-factors(gt) <i>etc</i>.
and is not relevant to the choice of reflections for refinement.
<i>R</i>-factors based on <i>F</i>^2^ are statistically about twice as large
as those based on <i>F</i>, and <i>R</i>- factors based on ALL data will be
even larger.
;
_reflns_number_total     2330
_reflns_number_gt     1301
_reflns_threshold_expression     I>2\s(I)
_refine_ls_structure_factor_coef     Fsqd
_refine_ls_matrix_type     full
_refine_ls_R_factor_all     0.2542
_refine_ls_R_factor_gt     0.0724
_refine_ls_wR_factor_gt     0.1194
_refine_ls_wR_factor_ref     0.1493
_refine_ls_goodness_of_fit_ref     0.967
_refine_ls_restrained_S_all     0.967
_refine_ls_number_reflns     2330
_refine_ls_number_parameters     156
_refine_ls_number_restraints     9
_refine_ls_hydrogen_treatment     constr
_refine_ls_weighting_scheme     calc
_refine_ls_weighting_details
                 'calc w=1/[\s^2^(Fo^2^)+(0.0395P)^2^] where P=(Fo^2^+2Fc^2^)/3'
_atom_sites_solution_hydrogens     geom
_atom_sites_solution_primary     direct
_atom_sites_solution_secondary     difmap
_refine_ls_shift/su_max     0.000
_refine_ls_shift/su_mean     0.000
_refine_diff_density_max     0.165
_refine_diff_density_min     -0.171
_refine_ls_extinction_method     none
_refine_ls_extinction_coef     ?
loop_
    _atom_type_symbol
    _atom_type_description
    _atom_type_scat_dispersion_real
    _atom_type_scat_dispersion_imag
    _atom_type_scat_source
    'C' 'C' 0.0033 0.0016
                         'International Tables Vol C Tables 4.2.6.8 and 6.1.1.4'
    'H' 'H' 0.0000 0.0000
                         'International Tables Vol C Tables 4.2.6.8 and 6.1.1.4'
    'O' 'O' 0.0106 0.0060
                         'International Tables Vol C Tables 4.2.6.8 and 6.1.1.4'
_computing_data_collection     'DIFRAC (Gabe <i>et al.</i>,  1993)'
_computing_cell_refinement     'DIFRAC (Gabe <i>et al.</i>,  1993)'
_computing_data_reduction     'NRCVAX (Gabe <i>et al.</i>,  1989)'
_computing_structure_solution     'SHELXS97 (Sheldrick, 2008)'
_computing_structure_refinement     'SHELXL97 (Sheldrick, 2008)'
_computing_molecular_graphics     'ORTEP-3 for Windows (Farrugia, 1997)'
_computing_publication_material     'SHELXL97 (Sheldrick, 2008)'
loop_
    _atom_site_type_symbol
    _atom_site_label
    _atom_site_fract_x
    _atom_site_fract_y
    _atom_site_fract_z
    _atom_site_U_iso_or_equiv
    _atom_site_adp_type
    _atom_site_calc_flag
    _atom_site_refinement_flags
    _atom_site_occupancy
    _atom_site_disorder_assembly
    _atom_site_disorder_group
    O O1 0.5351(13) 0.8410(2) -0.0641(11) 0.084(2) Uani d . 1 . .
    O O2 1.0653(15) 0.9709(3) 0.8119(13) 0.110(3) Uani d DU 1 . .
    H H2 1.1166 0.9870 0.9115 0.132 Uiso calc R 1 . .
    O O3 0.7287(14) 0.9889(2) 0.8198(11) 0.104(3) Uani d D 1 . .
    C C1 0.584(2) 0.8016(3) -0.328(2) 0.087(4) Uani d . 1 . .
    H H1 0.7444 0.8012 -0.2354 0.105 Uiso calc R 1 . .
    C C2 0.494(4) 0.7816(4) -0.531(3) 0.112(6) Uani d . 1 . .
    H H2A 0.5971 0.7680 -0.5758 0.134 Uiso calc R 1 . .
    C C3 0.260(4) 0.7818(4) -0.662(3) 0.117(6) Uani d . 1 . .
    H H3 0.2030 0.7679 -0.7951 0.141 Uiso calc R 1 . .
    C C4 0.103(3) 0.8026(4) -0.6030(19) 0.102(5) Uani d . 1 . .
    H H4 -0.0571 0.8032 -0.6962 0.123 Uiso calc R 1 . .
    C C5 0.192(3) 0.8225(3) -0.3991(19) 0.085(4) Uani d . 1 . .
    H H5 0.0893 0.8360 -0.3543 0.102 Uiso calc R 1 . .
    C C6 0.425(3) 0.8221(3) -0.268(2) 0.074(4) Uani d . 1 . .
    C C7 0.3845(19) 0.8640(3) 0.0058(16) 0.080(4) Uani d . 1 . .
    H H7A 0.2653 0.8483 0.0257 0.096 Uiso calc R 1 . .
    H H7B 0.3052 0.8834 -0.1060 0.096 Uiso calc R 1 . .
    C C8 0.5426(19) 0.8826(3) 0.2262(15) 0.062(3) Uani d . 1 . .
    H H8 0.6310 0.8625 0.3314 0.074 Uiso calc R 1 . .
    C C9 0.3865(17) 0.9033(3) 0.3227(15) 0.076(4) Uani d . 1 . .
    H H9A 0.2912 0.9223 0.2163 0.092 Uiso calc R 1 . .
    H H9B 0.2802 0.8852 0.3460 0.092 Uiso calc R 1 . .
    C C10 0.5351(19) 0.9225(3) 0.5425(15) 0.076(4) Uani d . 1 . .
    H H10A 0.4323 0.9360 0.5975 0.092 Uiso calc R 1 . .
    H H10B 0.6210 0.9033 0.6524 0.092 Uiso calc R 1 . .
    C C11 0.7078(19) 0.9501(3) 0.5158(16) 0.066(3) Uani d . 1 . .
    H H11 0.6143 0.9689 0.4037 0.079 Uiso calc R 1 . .
    C C12 0.8661(18) 0.9296(3) 0.4193(15) 0.075(3) Uani d . 1 . .
    H H12A 0.9704 0.9480 0.3942 0.091 Uiso calc R 1 . .
    H H12B 0.9635 0.9108 0.5261 0.091 Uiso calc R 1 . .
    C C13 0.7164(19) 0.9100(3) 0.2005(16) 0.077(3) Uani d . 1 . .
    H H13A 0.6310 0.9292 0.0898 0.092 Uiso calc R 1 . .
    H H13B 0.8191 0.8964 0.1460 0.092 Uiso calc R 1 . .
    C C14 0.842(2) 0.9717(4) 0.7277(17) 0.073(4) Uani d DU 1 . .
loop_
    _atom_site_aniso_label
    _atom_site_aniso_U_11
    _atom_site_aniso_U_22
    _atom_site_aniso_U_33
    _atom_site_aniso_U_12
    _atom_site_aniso_U_13
    _atom_site_aniso_U_23
    O1 0.102(6) 0.090(6) 0.065(5) -0.001(5) 0.040(5) -0.021(5)
    O2 0.103(7) 0.143(9) 0.085(6) 0.002(7) 0.040(6) -0.046(5)
    O3 0.109(7) 0.127(8) 0.083(6) 0.020(6) 0.046(5) -0.031(5)
    C1 0.120(12) 0.073(9) 0.093(9) 0.000(8) 0.068(9) -0.004(8)
    C2 0.179(18) 0.097(12) 0.102(12) -0.012(13) 0.100(13) -0.017(10)
    C3 0.20(2) 0.099(12) 0.078(11) -0.008(14) 0.078(13) -0.007(9)
    C4 0.152(14) 0.093(11) 0.070(9) -0.011(10) 0.052(10) -0.013(8)
    C5 0.114(12) 0.088(10) 0.058(8) 0.000(9) 0.038(8) -0.009(8)
    C6 0.108(12) 0.063(9) 0.063(8) 0.000(9) 0.045(9) 0.002(7)
    C7 0.098(9) 0.090(9) 0.066(7) -0.006(8) 0.049(7) -0.010(7)
    C8 0.080(8) 0.056(8) 0.051(6) 0.001(7) 0.029(6) -0.004(6)
    C9 0.088(9) 0.095(10) 0.061(7) -0.013(7) 0.045(7) -0.013(7)
    C10 0.096(9) 0.090(9) 0.062(7) -0.025(8) 0.052(7) -0.021(7)
    C11 0.084(9) 0.065(8) 0.050(6) 0.005(7) 0.030(6) -0.010(6)
    C12 0.088(9) 0.079(9) 0.067(7) -0.012(7) 0.039(7) -0.011(7)
    C13 0.089(9) 0.098(10) 0.059(7) -0.013(8) 0.044(7) -0.017(7)
    C14 0.068(9) 0.102(10) 0.055(7) 0.013(9) 0.030(7) 0.004(7)
_geom_special_details
;
All e.s.d.'s (except the e.s.d. in the dihedral angle between two l.s. planes)
are estimated using the full covariance matrix. The cell e.s.d.'s are taken
into account individually in the estimation of e.s.d.'s in distances, angles
and torsion angles; correlations between e.s.d.'s in cell parameters are only
used when they are defined by crystal symmetry. An approximate (isotropic)
treatment of cell e.s.d.'s is used for estimating e.s.d.'s involving l.s.
planes.
;
loop_
    _geom_bond_atom_site_label_1
    _geom_bond_atom_site_label_2
    _geom_bond_site_symmetry_2
    _geom_bond_distance
    _geom_bond_publ_flag
    O1 C6 . 1.394(12) ?
    O1 C7 . 1.438(10) ?
    O2 C14 . 1.261(11) ?
    O2 H2 . 0.8200 ?
    O3 C14 . 1.248(11) ?
    C1 C6 . 1.392(14) ?
    C1 C2 . 1.401(16) ?
    C1 H1 . 0.9300 ?
    C2 C3 . 1.350(18) ?
    C2 H2A . 0.9300 ?
    C3 C4 . 1.386(17) ?
    C3 H3 . 0.9300 ?
    C4 C5 . 1.402(13) ?
    C4 H4 . 0.9300 ?
    C5 C6 . 1.341(14) ?
    C5 H5 . 0.9300 ?
    C7 C8 . 1.519(12) ?
    C7 H7A . 0.9700 ?
    C7 H7B . 0.9700 ?
    C8 C13 . 1.501(12) ?
    C8 C9 . 1.532(11) ?
    C8 H8 . 0.9800 ?
    C9 C10 . 1.512(12) ?
    C9 H9A . 0.9700 ?
    C9 H9B . 0.9700 ?
    C10 C11 . 1.501(12) ?
    C10 H10A . 0.9700 ?
    C10 H10B . 0.9700 ?
    C11 C14 . 1.497(13) ?
    C11 C12 . 1.540(12) ?
    C11 H11 . 0.9800 ?
    C12 C13 . 1.514(12) ?
    C12 H12A . 0.9700 ?
    C12 H12B . 0.9700 ?
    C13 H13A . 0.9700 ?
    C13 H13B . 0.9700 ?
loop_
    _geom_angle_atom_site_label_1
    _geom_angle_atom_site_label_2
    _geom_angle_atom_site_label_3
    _geom_angle_site_symmetry_1
    _geom_angle_site_symmetry_3
    _geom_angle
    _geom_angle_publ_flag
    C6 O1 C7 . . 116.2(9) ?
    C14 O2 H2 . . 109.5 ?
    C6 C1 C2 . . 118.1(14) ?
    C6 C1 H1 . . 120.9 ?
    C2 C1 H1 . . 120.9 ?
    C3 C2 C1 . . 120.5(16) ?
    C3 C2 H2A . . 119.8 ?
    C1 C2 H2A . . 119.8 ?
    C2 C3 C4 . . 121.1(16) ?
    C2 C3 H3 . . 119.5 ?
    C4 C3 H3 . . 119.5 ?
    C3 C4 C5 . . 118.5(14) ?
    C3 C4 H4 . . 120.7 ?
    C5 C4 H4 . . 120.7 ?
    C6 C5 C4 . . 120.3(12) ?
    C6 C5 H5 . . 119.8 ?
    C4 C5 H5 . . 119.8 ?
    C5 C6 C1 . . 121.5(12) ?
    C5 C6 O1 . . 125.9(11) ?
    C1 C6 O1 . . 112.7(13) ?
    O1 C7 C8 . . 106.9(9) ?
    O1 C7 H7A . . 110.3 ?
    C8 C7 H7A . . 110.3 ?
    O1 C7 H7B . . 110.3 ?
    C8 C7 H7B . . 110.3 ?
    H7A C7 H7B . . 108.6 ?
    C13 C8 C7 . . 112.5(8) ?
    C13 C8 C9 . . 109.9(8) ?
    C7 C8 C9 . . 108.8(9) ?
    C13 C8 H8 . . 108.5 ?
    C7 C8 H8 . . 108.5 ?
    C9 C8 H8 . . 108.5 ?
    C10 C9 C8 . . 111.1(8) ?
    C10 C9 H9A . . 109.4 ?
    C8 C9 H9A . . 109.4 ?
    C10 C9 H9B . . 109.4 ?
    C8 C9 H9B . . 109.4 ?
    H9A C9 H9B . . 108.0 ?
    C11 C10 C9 . . 111.3(8) ?
    C11 C10 H10A . . 109.4 ?
    C9 C10 H10A . . 109.4 ?
    C11 C10 H10B . . 109.4 ?
    C9 C10 H10B . . 109.4 ?
    H10A C10 H10B . . 108.0 ?
    C14 C11 C10 . . 111.9(8) ?
    C14 C11 C12 . . 114.1(10) ?
    C10 C11 C12 . . 110.2(8) ?
    C14 C11 H11 . . 106.7 ?
    C10 C11 H11 . . 106.7 ?
    C12 C11 H11 . . 106.7 ?
    C13 C12 C11 . . 110.5(9) ?
    C13 C12 H12A . . 109.5 ?
    C11 C12 H12A . . 109.5 ?
    C13 C12 H12B . . 109.5 ?
    C11 C12 H12B . . 109.5 ?
    H12A C12 H12B . . 108.1 ?
    C8 C13 C12 . . 112.1(7) ?
    C8 C13 H13A . . 109.2 ?
    C12 C13 H13A . . 109.2 ?
    C8 C13 H13B . . 109.2 ?
    C12 C13 H13B . . 109.2 ?
    H13A C13 H13B . . 107.9 ?
    O3 C14 O2 . . 122.0(11) ?
    O3 C14 C11 . . 118.6(11) ?
    O2 C14 C11 . . 119.4(11) ?
loop_
    _geom_hbond_atom_site_label_D
    _geom_hbond_atom_site_label_H
    _geom_hbond_atom_site_label_A
    _geom_hbond_site_symmetry_A
    _geom_hbond_distance_DH
    _geom_hbond_distance_HA
    _geom_hbond_distance_DA
    _geom_hbond_angle_DHA
    O2 H2 O3 3_777 0.82 1.83 2.626(10) 163.9
