# Supplementary material for: trans-4-(Phenoxy­meth­yl)cyclo­hexane­carboxylic acid
Source: Acta Crystallogr Sect E Struct Rep Online. 2008 Mar 29;64(Pt 4):o741. doi: 10.1107/S1600536808007381 (PMC2960961; doi:10.1107/S1600536808007381)
Supplement: Supplementary file 2 [file e-64-0o741-Isup2.hkl]

# 
# h,k,l, Fc-squared, Fo-squared, sigma(Fo-squared) and status flag 
# 
data_I
_shelx_title ' QQR3 in p21/c' 
_shelx_refln_list_code          4 
_shelx_F_calc_maximum      127.83 
_exptl_crystal_F_000       504.00 
_reflns_d_resolution_high  0.8249 
 
loop_ 
 _symmetry_equiv_pos_as_xyz 
 'x, y, z' 
 '-x, y+1/2, -z+1/2' 
 '-x, -y, -z' 
 'x, -y-1/2, z-1/2' 
 
_cell_length_a     6.1779 
_cell_length_b    35.0425 
_cell_length_c     6.5260 
_cell_angle_alpha  90.000 
_cell_angle_beta  113.928 
_cell_angle_gamma  90.000 
 
_shelx_F_squared_multiplier     1.000 
 
loop_ 
 _refln_index_h 
 _refln_index_k 
 _refln_index_l 
 _refln_F_squared_calc 
 _refln_F_squared_meas 
 _refln_F_squared_sigma 
 _refln_observed_status 
   3   0   0      197.53      203.83     10.50 o 
   4   0   0        0.25        5.44      7.20 o 
   5   0   0        8.96       31.04      6.55 o 
   6   0   0        1.11       18.97     11.87 o 
   3   1   0       11.34        3.07      7.24 o 
   4   1   0       10.80       10.74      4.57 o 
   5   1   0       11.45       23.94      6.93 o 
   6   1   0       15.51       28.15     14.97 o 
   3   2   0      166.38      152.94     10.10 o 
   4   2   0        0.00       11.69      6.40 o 
   5   2   0       24.79       34.44     12.67 o 
   3   3   0      118.18      127.58      9.72 o 
   4   3   0       11.08        9.40      7.05 o 
   5   3   0        3.53        8.25     10.39 o 
   6   3   0       32.75       42.94     11.70 o 
   2   4   0      727.86      602.63     21.20 o 
   3   4   0        4.16       18.03      9.02 o 
   4   4   0        8.38       12.61      8.66 o 
   5   4   0        7.58        9.67      6.00 o 
   6   4   0        0.26       23.09     12.07 o 
   1   5   0     3702.62     3090.17     27.72 o 
   2   5   0       13.64       12.90      3.94 o 
   3   5   0       87.99       82.08     10.71 o 
   4   5   0        0.90        0.01      9.11 o 
   5   5   0       30.42       27.11     12.02 o 
   6   5   0        1.44       17.89     10.83 o 
   0   6   0      491.78      459.94      6.99 o 
   2   6   0       32.55       36.93      7.82 o 
   3   6   0       77.83       66.04      9.62 o 
   4   6   0        2.78        3.62      7.06 o 
   5   6   0        6.00        0.01     12.19 o 
   6   6   0        0.33        0.02     12.50 o 
   1   7   0       80.10       68.09      4.76 o 
   3   7   0      143.87      133.08     14.23 o 
   4   7   0        0.31       10.17      6.62 o 
   5   7   0       30.76       20.13     13.38 o 
   6   7   0        0.00        0.03     11.43 o 
   1   8   0       94.59       79.65      5.90 o 
   2   8   0       99.97       97.91      9.21 o 
   3   8   0       99.41      127.91     14.34 o 
   4   8   0        7.48       13.73      4.48 o 
   5   8   0        1.17        0.01     11.25 o 
   6   8   0        0.34        0.02     13.72 o 
   1   9   0       63.52       60.90      5.59 o 
   2   9   0        2.80       12.88      6.05 o 
   3   9   0       95.25      103.90     13.54 o 
   4   9   0       44.53       34.74     12.30 o 
   5   9   0        7.13        0.01     11.99 o 
   6   9   0        0.07        9.53     10.19 o 
   1  10   0       47.17       45.07      4.75 o 
   2  10   0      105.21      104.60     10.47 o 
   3  10   0        7.57        0.01      8.25 o 
   4  10   0        0.19        0.01      9.52 o 
   5  10   0        2.61        0.01     11.74 o 
   6  10   0        4.31        2.75     12.56 o 
   1  11   0        9.08        9.07      5.61 o 
   2  11   0      186.96      192.03     13.34 o 
   3  11   0      146.22      153.25     15.08 o 
   4  11   0       37.46       14.29     11.40 o 
   5  11   0        0.77        0.02     10.70 o 
   6  11   0        0.03        5.55     10.24 o 
   0  12   0        0.55        4.83      4.22 o 
   1  12   0      178.69      180.88      8.62 o 
   2  12   0       20.73       24.91      6.63 o 
   3  12   0       30.19       35.98      9.76 o 
   4  12   0       11.33        2.65     11.64 o 
   5  12   0        0.24        0.02     10.08 o 
   6  12   0        0.13        0.03     13.47 o 
   1  13   0       36.60       37.40      8.30 o 
   2  13   0       15.02       13.16      6.52 o 
   3  13   0      134.89      117.40     17.24 o 
   4  13   0        1.29        6.30      8.35 o 
   5  13   0        0.06        1.14     10.39 o 
   6  13   0        1.39       17.03      9.36 o 
   0  14   0        8.27        0.01      4.41 o 
   1  14   0      323.89      301.80     11.61 o 
   2  14   0        3.85        3.37      6.77 o 
   3  14   0        0.49        0.01      7.58 o 
   4  14   0        4.28       12.87      9.06 o 
   5  14   0        9.10        0.02     11.56 o 
   6  14   0        0.06        9.33     10.73 o 
   1  15   0      144.08      108.65     12.26 o 
   2  15   0        3.24        0.88      6.03 o 
   3  15   0        0.95        3.08      3.89 o 
   4  15   0       18.14       21.86      6.24 o 
   5  15   0        0.00        0.02     11.19 o 
   6  15   0        0.97        7.27     12.18 o 
   0  16   0      433.84      404.60     10.34 o 
   1  16   0        9.25        0.51      6.44 o 
   2  16   0       27.63       19.00      8.74 o 
   3  16   0        0.58        0.01      7.77 o 
   4  16   0        1.85       17.31      9.57 o 
   5  16   0        0.24        0.02     10.19 o 
   6  16   0        0.09        5.90      8.34 o 
   1  17   0       92.27       92.48      8.26 o 
   2  17   0        1.66        0.01      6.75 o 
   3  17   0        1.15        0.01     10.31 o 
   4  17   0        0.90        0.01     11.35 o 
   5  17   0        0.84        9.76      9.76 o 
   6  17   0        0.17        0.03     12.65 o 
   0  18   0       52.43       48.51      4.50 o 
   1  18   0      378.97      374.32     14.71 o 
   2  18   0       13.87       10.03      7.98 o 
   3  18   0       21.56        4.08     10.08 o 
   4  18   0       75.68       48.41     17.73 o 
   5  18   0        1.48        0.02     12.16 o 
   6  18   0        0.00        0.03     13.98 o 
   1  19   0       11.64        0.01     11.26 o 
   2  19   0       26.55       15.35      8.43 o 
   3  19   0       53.28       44.67     13.76 o 
   4  19   0        0.33        1.55     12.69 o 
   5  19   0        0.36        2.54     10.49 o 
   6  19   0        0.25        0.04     12.48 o 
   0  20   0      225.30      223.67      8.57 o 
   1  20   0        3.63        0.01      9.50 o 
   2  20   0       54.43       46.61     11.68 o 
   3  20   0      123.40      106.25     20.67 o 
   4  20   0        1.35        0.02     10.42 o 
   5  20   0        0.02        0.02     12.64 o 
   6  20   0        1.79        0.03     14.38 o 
   1  21   0      250.79      258.44     12.28 o 
   2  21   0       80.74       44.43     16.10 o 
   3  21   0        5.59       21.29      7.96 o 
   4  21   0        4.69        0.02     11.13 o 
   5  21   0        2.79        9.24     11.12 o 
   0  22   0       17.08       10.55      5.23 o 
   1  22   0       15.44        0.01     13.03 o 
   2  22   0      233.77      213.72     20.34 o 
   3  22   0      139.81      103.72     21.23 o 
   4  22   0        0.13        0.01     16.95 o 
   5  22   0        4.90        0.02     14.12 o 
   1  23   0        8.59       16.67      7.18 o 
   2  23   0       44.93       42.47     12.04 o 
   3  23   0      167.14      157.68     20.39 o 
   4  23   0      102.20       80.90     14.12 o 
   5  23   0        0.07        0.02     15.02 o 
   0  24   0        5.93        0.02      4.97 o 
   1  24   0       50.98       40.39     10.73 o 
   2  24   0        2.07        1.72      9.73 o 
   3  24   0        0.01        0.01     14.18 o 
   4  24   0       11.78       12.38     18.46 o 
   5  24   0        1.05        0.02     18.64 o 
   1  25   0        1.43        0.01     10.57 o 
   2  25   0        1.63        0.01     13.16 o 
   3  25   0       56.42       48.28     14.65 o 
   4  25   0       46.83        5.45     23.05 o 
   5  25   0        6.54        0.02     18.89 o 
   0  26   0        0.14        4.01      6.16 o 
   1  26   0        1.24        5.95     10.78 o 
   2  26   0       80.59       89.46     11.10 o 
   3  26   0       38.29       33.19      8.14 o 
   4  26   0        6.47       10.57     13.87 o 
   5  26   0        3.06       27.22     14.66 o 
   1  27   0      161.81      135.31     19.92 o 
   2  27   0      204.14      225.04     21.73 o 
   3  27   0       18.77        0.01     14.34 o 
   4  27   0        7.05        0.02     14.23 o 
   5  27   0       16.50       10.54     18.19 o 
   0  28   0        1.10        7.53      4.30 o 
   1  28   0        7.76        0.01     15.48 o 
   2  28   0        0.19        0.01     12.61 o 
   3  28   0       23.51       31.75     13.13 o 
   4  28   0        1.82       21.70     11.45 o 
   5  28   0        2.72       11.67      8.17 o 
   1  29   0        3.89       14.96     10.59 o 
   2  29   0        1.20        4.69      8.22 o 
   3  29   0        1.65        0.02     11.89 o 
   4  29   0        5.31       32.45     15.97 o 
   0  30   0        5.26        2.47      8.20 o 
   1  30   0       34.74       30.68     14.06 o 
   2  30   0        2.24        0.02     10.59 o 
   3  30   0        0.22        0.02     12.42 o 
   4  30   0       18.03        0.01     20.15 o 
   1  31   0        0.10        6.28      7.80 o 
   2  31   0        3.09       11.79      8.53 o 
   3  31   0        0.82        4.38     10.96 o 
   4  31   0        0.10        0.03     13.30 o 
   0  32   0        0.04        0.02     10.69 o 
   1  32   0        0.43        0.02     11.15 o 
   2  32   0        0.82        0.02     11.21 o 
   3  32   0        1.68       16.14     11.09 o 
   4  32   0        0.03       19.11     10.55 o 
   1  33   0        0.34       11.87      5.26 o 
   2  33   0       12.61        0.02     11.45 o 
   3  33   0        0.03        0.03     10.91 o 
   4  33   0        0.92       12.10     12.78 o 
   0  34   0        0.02        0.02     12.03 o 
   2  34   0        0.04        0.02     14.35 o 
   3  34   0        0.37        0.03     12.79 o 
   4  34   0        0.02        0.03     13.77 o 
   1  35   0        1.86        0.03      9.44 o 
   2  35   0        2.99        6.48     10.24 o 
   3  35   0        1.03       14.92      6.39 o 
   0  36   0        0.56       17.58      9.05 o 
   1  36   0        0.00        2.80      5.90 o 
   2  36   0        0.50        0.03     11.92 o 
   3  36   0        0.59        0.03     11.78 o 
   2  37   0        5.19       15.97      9.13 o 
   3  37   0        0.56        0.03     13.49 o 
   0  38   0        2.70        0.03     11.67 o 
   2  38   0        0.12        0.04     11.10 o 
   3  38   0        0.09        0.04     12.72 o 
   2  39   0        0.04        0.03     12.13 o 
   0  40   0       10.27       20.10      7.92 o 
   2  40   0        0.00        0.04     11.89 o 
   0  42   0        0.92        2.34     11.36 o 
  -7   1   1        1.79       12.84     11.23 o 
  -6   1   1        0.70        0.02     11.51 o 
  -5   1   1       14.30       12.49      9.00 o 
  -4   1   1        6.19        0.01      7.60 o 
  -3   1   1       61.09       47.94      5.85 o 
  -2   1   1      290.48      243.86      8.15 o 
  -1   1   1      200.54      215.64      6.01 o 
   0   1   1     1094.35     1138.01      9.38 o 
   1   1   1      242.30      245.12     10.15 o 
   2   1   1      139.56      130.00      8.06 o 
   3   1   1      218.09      183.53     11.54 o 
   4   1   1       29.88       28.21      6.91 o 
   5   1   1       14.68       30.74      8.07 o 
   6   1   1        1.11        0.03     11.79 o 
  -7   2   1        0.40        0.03     14.30 o 
  -6   2   1        0.00        0.02     12.10 o 
  -5   2   1        0.00        0.50      9.51 o 
  -4   2   1       27.45       16.07      9.70 o 
  -3   2   1        9.62       11.94      4.18 o 
  -2   2   1       46.92       44.72      4.71 o 
  -1   2   1       93.61       85.79      6.43 o 
   0   2   1      195.35      197.66      4.51 o 
   1   2   1        1.67        0.00      6.20 o 
   2   2   1      214.56      193.04      9.99 o 
   3   2   1       70.10       57.47      7.86 o 
   4   2   1        9.81       13.36      8.79 o 
   5   2   1        7.60       10.94     10.28 o 
   6   2   1        0.28       10.86     10.11 o 
  -7   3   1        0.09        0.03     12.91 o 
  -6   3   1       11.13       26.46     11.92 o 
  -5   3   1        0.06        0.01      9.00 o 
  -4   3   1       78.57       77.64      7.79 o 
  -3   3   1      379.76      355.72     12.61 o 
  -2   3   1      285.75      279.75      8.74 o 
  -1   3   1     4302.46     4748.53     17.58 o 
   0   3   1      152.36      139.02      3.63 o 
   1   3   1      267.03      241.61      9.95 o 
   2   3   1       21.23       16.36      6.91 o 
   3   3   1      123.04      106.81     10.17 o 
   4   3   1       22.12       11.17     10.63 o 
   5   3   1        3.29        0.02     10.88 o 
   6   3   1        0.43        6.53     11.45 o 
  -7   4   1        0.35        0.03     13.10 o 
  -6   4   1        3.56       14.90     14.96 o 
  -5   4   1        1.46        0.01     12.04 o 
  -4   4   1        0.01        0.01      8.52 o 
  -3   4   1       86.44       87.79      6.37 o 
  -2   4   1      739.82      688.16     13.07 o 
  -1   4   1    12015.46    12763.67     29.20 o 
   0   4   1      803.71      749.38      8.06 o 
   1   4   1       70.27       72.11      8.17 o 
   2   4   1      428.23      459.53     18.28 o 
   3   4   1       26.16       32.06      5.97 o 
   4   4   1        4.78        8.12      4.82 o 
   5   4   1        8.20        9.85     10.80 o 
   6   4   1        7.34       17.47     12.49 o 
  -7   5   1        0.57       12.16     11.32 o 
  -6   5   1       24.97       29.29     14.91 o 
  -5   5   1        0.01        0.01     13.29 o 
  -4   5   1        0.16        0.01      8.07 o 
  -3   5   1      318.92      313.37     11.73 o 
  -2   5   1       80.75       73.59      5.34 o 
  -1   5   1     3040.21     3329.79     22.09 o 
   0   5   1      487.14      456.79      7.32 o 
   1   5   1     1346.87     1286.62     22.81 o 
   2   5   1       24.20       29.38      7.58 o 
   3   5   1      148.51      159.28     15.47 o 
   4   5   1        3.15        4.98      9.07 o 
   5   5   1        3.89        8.74     11.28 o 
   6   5   1        6.72       17.55     14.87 o 
  -7   6   1        2.56       22.80      8.84 o 
  -6   6   1        9.39       18.32     14.75 o 
  -5   6   1       14.82        1.03     11.29 o 
  -4   6   1        0.29        0.01      9.00 o 
  -3   6   1        0.04        3.09     10.22 o 
  -2   6   1      185.54      186.04      7.55 o 
  -1   6   1      502.86      504.29      9.43 o 
   0   6   1     4310.11     3911.94     20.49 o 
   1   6   1      271.03      245.46      9.05 o 
   2   6   1       37.43       62.99      6.09 o 
   3   6   1       18.53       11.74      8.90 o 
   4   6   1        3.07        0.01     10.44 o 
   6   6   1        1.50       21.30     12.05 o 
  -7   7   1        0.15        8.19     12.95 o 
  -6   7   1        4.54       28.99     10.50 o 
  -5   7   1       17.90        9.36     10.88 o 
  -4   7   1       21.42       17.19      6.43 o 
  -3   7   1      887.67      936.50     19.87 o 
  -2   7   1     1205.47     1142.22     18.08 o 
  -1   7   1     2404.68     2536.53     21.92 o 
   0   7   1    16339.34    14960.38     42.08 o 
   1   7   1     1498.23     1476.47     16.91 o 
   2   7   1       87.35       78.95     10.44 o 
   3   7   1        5.99        2.45      7.50 o 
   4   7   1        1.64       14.76      7.60 o 
   5   7   1        0.59        8.86      9.97 o 
   6   7   1        0.93        0.03     12.07 o 
  -7   8   1        0.01        0.03     14.03 o 
  -6   8   1        3.16        0.66     11.52 o 
  -5   8   1       27.92       25.10      7.27 o 
  -4   8   1      114.34      104.93      9.05 o 
  -3   8   1       96.89       99.67      7.97 o 
  -2   8   1      129.09      118.04      6.73 o 
  -1   8   1      691.17      693.48     13.83 o 
   0   8   1    13602.52    13247.45     41.70 o 
   1   8   1       62.61       41.87      8.33 o 
   2   8   1       40.42       27.72      4.95 o 
   3   8   1        0.04        0.01      7.53 o 
   4   8   1       37.93       25.76      7.03 o 
   5   8   1        0.04        5.95      9.96 o 
   6   8   1        0.59        0.03     12.71 o 
  -7   9   1        0.32        0.03     14.59 o 
  -6   9   1        4.96       14.73     12.02 o 
  -5   9   1        7.91       20.03      6.86 o 
  -4   9   1        1.01        0.01     10.53 o 
  -3   9   1        9.06       11.65      4.64 o 
  -2   9   1     1185.25     1254.17     20.28 o 
  -1   9   1     5185.10     5828.10     36.19 o 
   0   9   1       17.16        0.00     11.46 o 
   1   9   1       39.76       42.26      8.81 o 
   2   9   1      447.35      432.65     19.37 o 
   3   9   1       16.98       16.33      9.22 o 
   4   9   1        0.52        0.01     11.25 o 
   5   9   1        0.06        2.41     10.48 o 
   6   9   1        0.46        0.02     17.36 o 
  -6  10   1       14.59       20.29     12.29 o 
  -5  10   1       20.98       21.83      8.08 o 
  -4  10   1       36.24       34.47      7.22 o 
  -3  10   1      312.54      320.77     12.54 o 
  -2  10   1      663.21      664.64     14.83 o 
  -1  10   1     4119.69     4361.35     32.53 o 
   0  10   1        0.95        1.12      4.45 o 
   1  10   1     1404.78     1376.53     21.75 o 
   2  10   1       66.37       69.34     12.28 o 
   3  10   1        7.20        7.78      6.63 o 
   4  10   1        9.05       15.95      5.74 o 
   5  10   1        3.07        4.25     11.15 o 
   6  10   1        0.42        9.82     12.01 o 
  -6  11   1        4.06       11.62     10.30 o 
  -5  11   1       20.76       37.18     10.49 o 
  -4  11   1      161.93      156.57     11.44 o 
  -3  11   1      190.08      192.58     10.42 o 
  -1  11   1      197.28      164.61      8.40 o 
   1  11   1        7.68       11.73      8.64 o 
   2  11   1       42.88       44.48     10.15 o 
   3  11   1        8.66        0.01      9.88 o 
   4  11   1       11.98        1.95     11.96 o 
   5  11   1       12.78       19.66     13.49 o 
   6  11   1        0.11        6.10     11.25 o 
  -6  12   1        0.89        0.02     11.94 o 
  -5  12   1        6.92       13.32     11.69 o 
  -4  12   1       13.50       23.53      6.04 o 
  -3  12   1        0.31        8.49      3.58 o 
  -2  12   1      164.75      167.58      8.41 o 
  -1  12   1      169.62      151.67      7.05 o 
   0  12   1     1534.70     1490.75     17.29 o 
   1  12   1     1501.30     1324.18     22.44 o 
   2  12   1       52.14       47.50      9.30 o 
   3  12   1       10.19        6.57      7.81 o 
   4  12   1        3.45       15.33      8.59 o 
   5  12   1        0.35        0.02     14.77 o 
   6  12   1        0.00       17.69     11.74 o 
  -6  13   1        1.23       10.50      8.99 o 
  -5  13   1       52.45       70.08      9.93 o 
  -4  13   1        0.67        0.01     10.42 o 
  -3  13   1       27.42       17.77      5.20 o 
  -2  13   1      357.98      379.11     12.75 o 
  -1  13   1        2.85        0.01      7.13 o 
   1  13   1      117.73      121.77     13.35 o 
   2  13   1        0.12        1.24      7.01 o 
   3  13   1        1.92        0.01     10.14 o 
   4  13   1        4.99        0.01     10.40 o 
   5  13   1       13.77        0.02     14.90 o 
   6  13   1        0.00       14.76      9.16 o 
  -6  14   1        2.83        0.03     12.18 o 
  -4  14   1        1.51       10.36      8.46 o 
  -3  14   1       45.22       52.52      6.98 o 
  -2  14   1     1309.25     1366.92     25.33 o 
  -1  14   1       30.73       31.13      4.21 o 
   0  14   1      336.47      311.53      8.77 o 
   1  14   1      904.79      815.95     19.29 o 
   2  14   1       19.96       12.82      8.66 o 
   3  14   1      117.99       97.08     16.19 o 
   4  14   1        3.28        0.01     10.79 o 
   5  14   1        0.78       14.70      9.10 o 
   6  14   1        0.00        0.04     12.07 o 
  -6  15   1        0.48       22.29     11.16 o 
  -5  15   1      110.91      124.52     13.88 o 
  -4  15   1        3.95        3.69     10.81 o 
  -3  15   1      113.22      142.73      9.78 o 
  -2  15   1      240.86      242.05     10.90 o 
  -1  15   1       19.12        3.69      7.56 o 
   1  15   1      175.48      200.65     15.01 o 
   2  15   1      123.99      120.60     13.39 o 
   3  15   1       65.69       27.09     16.00 o 
   4  15   1       23.22       33.44     16.72 o 
   5  15   1        0.37        1.30     10.70 o 
  -6  16   1        0.00        0.03     11.81 o 
  -5  16   1        0.20        4.17     13.52 o 
  -4  16   1       53.25       71.59      9.33 o 
  -3  16   1      184.89      197.84     11.35 o 
  -2  16   1        0.22       10.61      7.64 o 
  -1  16   1       41.26       40.98     10.53 o 
   1  16   1       91.26       83.45      8.41 o 
   2  16   1       18.61        0.01     11.20 o 
   3  16   1       90.68       53.06     16.43 o 
   4  16   1       65.64       62.40     13.38 o 
   5  16   1        0.00       10.54      9.90 o 
  -6  17   1        0.09        0.03     13.29 o 
  -5  17   1        5.96       13.34     11.85 o 
  -3  17   1      238.43      220.01     12.15 o 
  -2  17   1      285.99      253.88     11.41 o 
  -1  17   1      257.97      246.00     10.93 o 
   0  17   1       76.83       71.28      5.49 o 
   1  17   1       55.98       43.21      9.41 o 
   2  17   1        0.73        0.01      8.22 o 
   4  17   1      103.84       72.92     23.56 o 
   5  17   1        0.05        0.02     13.34 o 
  -6  18   1        3.94        0.02     15.03 o 
  -5  18   1        0.07       11.76      8.73 o 
  -4  18   1        7.27        0.50     12.82 o 
  -3  18   1      236.96      246.82     13.40 o 
  -2  18   1      152.01      175.02     10.12 o 
  -1  18   1       20.04        2.05     11.90 o 
   0  18   1      265.12      257.89      8.77 o 
   1  18   1        0.57        0.01      8.10 o 
   2  18   1       99.54      115.72     13.84 o 
   3  18   1        5.42        0.01     11.58 o 
   4  18   1        4.26        0.01     15.48 o 
   5  18   1        1.81        5.50      6.87 o 
  -6  19   1        1.19       13.77      9.92 o 
  -5  19   1        8.36        0.63     14.26 o 
  -3  19   1       82.68       69.41      8.04 o 
  -2  19   1        8.80        0.01      9.08 o 
  -1  19   1       79.65       76.84      8.06 o 
   0  19   1        2.50        0.01      8.83 o 
   1  19   1      176.76      163.96     17.00 o 
   2  19   1      167.57      158.18     17.21 o 
   3  19   1      160.36      148.84     22.30 o 
   4  19   1        0.22        6.82      8.47 o 
   5  19   1        2.83        0.02     14.42 o 
  -6  20   1        0.10        8.56     10.76 o 
  -5  20   1       23.96       36.07      8.62 o 
  -4  20   1       16.93       30.71      6.20 o 
  -3  20   1        4.81       12.95     10.03 o 
  -2  20   1        6.85        0.01      8.61 o 
  -1  20   1       76.08       73.23      9.09 o 
   0  20   1        3.31        0.01      5.86 o 
   1  20   1       39.55       17.28     10.31 o 
   2  20   1      237.03      200.07     19.77 o 
   3  20   1       97.83      112.49     23.86 o 
   4  20   1        0.78        5.82      9.73 o 
   5  20   1        0.19        0.03     11.87 o 
  -6  21   1        1.28        0.03     12.22 o 
  -5  21   1        3.95        3.96     14.08 o 
  -4  21   1        6.64       13.54     10.21 o 
  -3  21   1       15.26       17.44     12.07 o 
  -2  21   1        5.10        4.56     10.50 o 
  -1  21   1        7.20        0.01     14.27 o 
   0  21   1        0.00        1.57      4.61 o 
   1  21   1        1.88        0.01      8.37 o 
   2  21   1       13.44       17.40     10.50 o 
   3  21   1      152.31      110.88     23.61 o 
   4  21   1        0.04       10.71     11.57 o 
   5  21   1        0.69        0.04     10.39 o 
  -6  22   1        0.02       14.51      8.38 o 
  -5  22   1        7.11        0.01     16.26 o 
  -4  22   1       17.14       33.09      7.21 o 
  -3  22   1        6.67        8.34      8.26 o 
  -2  22   1       79.48       78.46      8.53 o 
  -1  22   1       82.39       83.26      8.38 o 
   0  22   1        0.83        0.01      5.43 o 
   1  22   1       82.98       82.51      8.61 o 
   2  22   1        1.69        0.01      9.33 o 
   3  22   1       29.22       28.93     15.70 o 
   4  22   1        4.30       30.46     14.80 o 
   5  22   1        1.01        0.03     12.39 o 
  -6  23   1        0.51        0.03     13.82 o 
  -5  23   1        0.34        0.03     10.64 o 
  -4  23   1        9.15       15.47      9.88 o 
  -3  23   1        1.26        0.02      7.40 o 
  -2  23   1       21.53       16.16     10.47 o 
  -1  23   1        3.15        0.01     15.08 o 
   0  23   1       35.89       42.45      4.44 o 
   1  23   1      115.87       89.61     15.68 o 
   2  23   1        3.78        0.01      9.36 o 
   3  23   1        4.37        0.01     12.79 o 
   4  23   1       16.47       33.08     14.41 o 
   5  23   1        0.04        0.04     11.45 o 
  -5  24   1        0.13        0.02     13.54 o 
  -4  24   1        9.63        7.66      9.92 o 
  -3  24   1        2.06        7.45      6.93 o 
  -2  24   1       30.25       22.16      5.70 o 
  -1  24   1       13.45       13.18      6.09 o 
   0  24   1        2.76        1.07      7.23 o 
   1  24   1        3.54       11.12      8.72 o 
   2  24   1       28.82        6.93     12.79 o 
   3  24   1        6.47        2.16     11.09 o 
   4  24   1        0.47        0.64     11.62 o 
   5  24   1        0.51        0.03     13.52 o 
  -5  25   1        0.71        6.50     11.40 o 
  -4  25   1        0.05        0.02     12.38 o 
  -3  25   1        1.04        2.06      7.53 o 
  -2  25   1        2.73        1.80      8.94 o 
  -1  25   1        6.95        0.01     13.65 o 
   0  25   1       18.76       15.74      5.44 o 
   1  25   1       32.58       25.71      7.13 o 
   2  25   1        0.11        2.88      8.38 o 
   3  25   1        9.05        4.44     14.02 o 
   4  25   1        6.03        0.02     16.03 o 
   5  25   1        0.08        0.04     12.02 o 
  -5  26   1        0.64        0.02     15.95 o 
  -4  26   1        1.86        8.74      9.95 o 
  -3  26   1        3.18        9.59      8.56 o 
  -2  26   1       49.61       29.60      7.22 o 
  -1  26   1       12.82       23.35     12.49 o 
   0  26   1        3.29        0.01      7.19 o 
   1  26   1       21.76       14.33     12.52 o 
   2  26   1        4.18        0.01     10.73 o 
   3  26   1       12.00        6.29     18.63 o 
   4  26   1        0.00       11.43     10.77 o 
  -5  27   1        1.05        0.03     14.16 o 
  -4  27   1        0.69        5.15     10.73 o 
  -3  27   1        2.77        0.01     11.08 o 
  -2  27   1        0.09        0.01      9.62 o 
  -1  27   1        5.54        0.01     12.80 o 
   0  27   1       26.62       23.18      8.26 o 
   1  27   1       27.30       22.38     12.67 o 
   2  27   1       13.98       10.81      8.79 o 
   3  27   1       49.00       43.03     17.52 o 
   4  27   1        2.28        1.38     14.16 o 
  -5  28   1        1.35        6.21     11.46 o 
  -4  28   1        0.11        0.02     11.32 o 
  -3  28   1        2.88        0.01     14.71 o 
  -2  28   1        9.67        0.02      9.54 o 
  -1  28   1        0.85        0.01     12.14 o 
   0  28   1       15.18       26.12      5.48 o 
   1  28   1        0.28        0.48     10.29 o 
   2  28   1        8.36       17.07      8.79 o 
   4  28   1        0.01        0.03     12.18 o 
  -5  29   1        0.37       18.30     11.34 o 
  -4  29   1        0.64        0.02     13.78 o 
  -3  29   1       16.01       17.14     12.53 o 
  -2  29   1        5.00        0.01     12.73 o 
  -1  29   1        5.38        0.01     13.98 o 
   0  29   1        0.52        0.01      9.22 o 
   1  29   1        1.46        3.53     10.43 o 
   2  29   1        0.01        2.76     10.11 o 
   3  29   1       16.40       30.68     13.98 o 
   4  29   1        0.28       19.58     11.17 o 
  -5  30   1        0.62        0.03     13.38 o 
  -4  30   1        1.35       14.05      9.93 o 
  -3  30   1       17.04       13.45     16.32 o 
  -1  30   1        4.97        4.09     10.96 o 
   0  30   1       13.74       10.13     10.63 o 
   1  30   1       15.88       13.65     11.45 o 
   2  30   1        0.46        1.72      8.92 o 
   3  30   1        0.65        0.03     10.97 o 
   4  30   1        1.29        0.03     14.66 o 
  -4  31   1        2.49        0.02     15.28 o 
  -3  31   1       13.30        6.96     12.67 o 
  -2  31   1       10.87        9.68     11.49 o 
  -1  31   1        0.62        0.01     11.17 o 
   0  31   1       14.83        0.53     12.27 o 
   1  31   1       28.65       12.54     14.86 o 
   2  31   1        5.51        8.88     10.51 o 
   3  31   1        9.92        0.02     15.24 o 
   4  31   1       12.46        8.40     17.93 o 
  -4  32   1        1.81       14.15     11.27 o 
  -3  32   1        2.23       18.76      7.09 o 
  -2  32   1        1.02        0.01     14.06 o 
  -1  32   1        8.15       12.76      9.00 o 
   0  32   1        0.44       13.21      6.18 o 
   1  32   1       22.14       16.41     14.19 o 
   2  32   1        0.05        0.02     12.69 o 
   3  32   1        0.06        0.03     11.14 o 
  -4  33   1        2.37        0.03     13.66 o 
  -3  33   1        7.27        2.70     11.80 o 
  -2  33   1       18.12        0.01     16.96 o 
  -1  33   1        6.85        0.01     13.29 o 
   0  33   1        5.95        0.02     10.60 o 
   1  33   1        9.65        5.29     12.99 o 
   2  33   1        2.18        2.54     10.50 o 
   3  33   1        0.64        7.06      9.74 o 
  -4  34   1        2.02        0.02     16.81 o 
  -3  34   1        0.69        0.02     13.05 o 
  -2  34   1       23.61       19.72     15.60 o 
  -1  34   1        2.68        7.19     10.07 o 
   0  34   1        3.51        0.02     12.51 o 
   1  34   1       13.21        0.01     14.94 o 
   2  34   1       13.49       28.39      7.65 o 
   3  34   1        0.00        0.03     11.69 o 
  -4  35   1        0.07       10.57     12.93 o 
  -3  35   1        0.11        0.03     12.07 o 
  -2  35   1        5.11        0.02     14.26 o 
  -1  35   1        0.01        0.02     10.76 o 
   0  35   1        0.00        0.02     11.65 o 
   1  35   1        0.82        0.63     11.50 o 
   2  35   1        5.06        0.02     14.12 o 
   3  35   1        0.04       11.99     11.99 o 
  -3  36   1        1.41       16.43      8.90 o 
  -2  36   1        1.34       12.30     10.98 o 
  -1  36   1        2.27        5.82     13.39 o 
   0  36   1        0.09        0.02     12.02 o 
   1  36   1       10.53       14.41     12.29 o 
   2  36   1        1.16        0.03     13.07 o 
   3  36   1        0.01       13.90     12.41 o 
  -3  37   1        0.25        0.03     12.92 o 
  -2  37   1        0.71        0.71     10.99 o 
  -1  37   1        5.53       11.40     13.02 o 
   0  37   1        1.67        0.02     13.36 o 
   2  37   1        0.04        0.03     12.54 o 
  -3  38   1        0.62        0.03     15.92 o 
  -2  38   1        1.39        0.03     12.46 o 
  -1  38   1        2.58        0.02     13.92 o 
   0  38   1        4.24        5.50     13.72 o 
   2  38   1        0.00        0.04     12.10 o 
  -2  39   1        0.83       12.13     12.13 o 
  -1  39   1        0.13        0.03     12.89 o 
   0  39   1        4.56        0.02     19.12 o 
   2  39   1        0.55       13.13      9.98 o 
  -2  40   1        0.02        2.35     12.22 o 
  -1  40   1        3.21        0.02     17.03 o 
   0  40   1       24.40       27.28     20.29 o 
  -1  41   1        6.32        7.72     13.60 o 
   0  41   1       18.47       41.23     19.07 o 
  -7   0   2        1.64        0.03     12.92 o 
  -6   0   2        3.08        4.32     10.26 o 
  -5   0   2       33.99       16.39     13.23 o 
  -4   0   2       23.55       11.33      9.61 o 
  -3   0   2      868.99      846.03     18.79 o 
  -1   0   2     1612.57     1792.58     20.96 o 
   0   0   2      471.78      454.24      8.66 o 
   1   0   2       49.36       54.20      5.41 o 
   2   0   2       19.26       11.66      7.93 o 
   3   0   2       20.21       24.28      8.87 o 
   4   0   2       14.83        0.01     11.71 o 
   5   0   2        0.23        4.60     10.32 o 
  -7   1   2        0.57        1.54     10.35 o 
  -6   1   2        1.58       11.72      9.93 o 
  -5   1   2       47.14       47.11      8.35 o 
  -4   1   2        1.60        0.01      8.18 o 
  -3   1   2       14.15       17.59      4.89 o 
  -2   1   2      151.96      158.94      7.48 o 
  -1   1   2       89.75       92.68      5.50 o 
   0   1   2      380.58      368.14      7.43 o 
   1   1   2        1.57        0.01      6.86 o 
   2   1   2       18.60       13.28      4.17 o 
   3   1   2        5.85        0.01      8.26 o 
   4   1   2        1.03       11.97      8.91 o 
   5   1   2        0.28        0.02     12.74 o 
  -7   2   2        0.82       12.30      9.90 o 
  -6   2   2        7.37       16.68      8.89 o 
  -5   2   2        1.37        0.01     11.74 o 
  -4   2   2        0.02        9.93      4.47 o 
  -3   2   2        6.93        9.78      6.69 o 
  -2   2   2       77.60       86.87      5.77 o 
  -1   2   2        3.77        4.02      6.15 o 
   0   2   2      625.74      639.53     10.30 o 
   1   2   2      307.80      316.60     11.49 o 
   2   2   2        1.62        0.01      7.14 o 
   3   2   2       50.06       55.19      6.96 o 
   4   2   2        0.08        0.02     10.02 o 
   5   2   2        0.02        0.02     12.22 o 
  -7   3   2        0.00        0.03     11.93 o 
  -6   3   2        1.16        0.01     13.87 o 
  -5   3   2        9.85       11.67     11.85 o 
  -4   3   2      218.44      180.54     11.22 o 
  -3   3   2       75.18       79.73      6.05 o 
  -2   3   2        3.79        0.01      6.24 o 
  -1   3   2      225.30      249.53      7.75 o 
   0   3   2        3.12        1.79      4.89 o 
   1   3   2       79.29       70.22      6.61 o 
   2   3   2       35.60       35.73      9.90 o 
   3   3   2       18.16       24.86      6.14 o 
   4   3   2        1.75        0.53      9.08 o 
   5   3   2        1.15        4.61     10.37 o 
  -7   4   2        0.26       14.68      9.11 o 
  -6   4   2        0.50        0.02      9.64 o 
  -5   4   2        1.40       14.69     10.03 o 
  -4   4   2       34.31       31.72      6.50 o 
  -3   4   2      181.01      187.72      9.15 o 
  -2   4   2      208.54      207.97      7.88 o 
  -1   4   2      379.75      402.87      9.57 o 
   0   4   2      582.18      558.22      9.90 o 
   1   4   2      449.05      497.18     17.55 o 
   2   4   2      237.24      203.52     11.10 o 
   3   4   2       40.18       40.22     10.12 o 
   4   4   2        2.25        0.01     11.09 o 
   5   4   2        1.06       15.22      7.34 o 
  -7   5   2        0.10        2.66      5.10 o 
  -6   5   2        3.17       11.25     10.60 o 
  -5   5   2        0.04        2.47     11.84 o 
  -4   5   2      174.25      137.96     10.50 o 
  -3   5   2        1.28        0.84      6.93 o 
  -1   5   2       88.40       91.91      5.34 o 
   0   5   2      409.95      421.64      8.33 o 
   1   5   2     1484.45     1617.51     31.66 o 
   2   5   2       76.86       85.64      7.48 o 
   3   5   2        5.11        0.01     10.91 o 
   4   5   2        2.15        9.00      8.96 o 
   5   5   2        1.93        0.02     13.66 o 
  -7   6   2        0.26        0.03     12.49 o 
  -6   6   2        0.38        0.02     10.21 o 
  -5   6   2       55.67       76.25     10.61 o 
  -4   6   2       20.32       14.11      8.92 o 
  -3   6   2       15.56        8.04      8.01 o 
  -2   6   2     1979.04     2174.55     25.05 o 
   0   6   2      285.95      290.16      6.91 o 
   1   6   2     1203.26     1339.60     26.19 o 
   2   6   2      174.02      170.19     13.14 o 
   3   6   2       36.33       31.90      7.45 o 
   4   6   2        8.02        9.06      9.49 o 
   5   6   2        1.52        0.67     10.38 o 
  -7   7   2        0.32       17.29      7.19 o 
  -6   7   2        4.50        0.02     11.94 o 
  -5   7   2      272.67      292.44     16.52 o 
  -4   7   2        7.91        3.48      8.81 o 
  -3   7   2       53.94       63.10      6.11 o 
  -2   7   2     1386.80     1545.48     21.08 o 
  -1   7   2       97.22      112.74      6.11 o 
   0   7   2      150.35      154.48      5.62 o 
   1   7   2      185.57      167.28     13.75 o 
   2   7   2        5.42        0.01      9.80 o 
   3   7   2       23.68       23.45      5.96 o 
   4   7   2       20.46       30.69      8.12 o 
   5   7   2        1.56       13.46     10.20 o 
  -7   8   2        1.19        0.02     16.31 o 
  -6   8   2        3.68        0.02     12.40 o 
  -5   8   2      127.65      176.97     12.83 o 
  -4   8   2       18.68       18.61      6.30 o 
  -3   8   2      111.15      101.57      7.35 o 
  -2   8   2      116.21      144.01      8.10 o 
  -1   8   2       15.49       10.76      7.70 o 
   0   8   2      757.90      806.44     12.30 o 
   1   8   2       22.14       17.12      8.90 o 
   2   8   2       89.53      102.58     11.14 o 
   3   8   2       40.23       42.58      6.52 o 
   4   8   2       38.10       54.10     12.46 o 
   5   8   2        2.58        6.10     12.48 o 
  -7   9   2        0.09        0.03     14.11 o 
  -6   9   2        3.22        1.29     11.74 o 
  -5   9   2       33.54       53.35      8.35 o 
  -4   9   2        9.36        3.60      8.28 o 
  -3   9   2      240.50      247.68     10.88 o 
  -2   9   2       90.09      108.99      6.95 o 
  -1   9   2      116.09      122.88      6.29 o 
   0   9   2      799.19      842.57     12.98 o 
   1   9   2      552.63      583.12     21.25 o 
   2   9   2       56.38       55.73     11.84 o 
   3   9   2        7.02        0.01     10.81 o 
   4   9   2       84.24       74.55     22.77 o 
   5   9   2        2.15        8.20      9.46 o 
  -7  10   2        0.93        9.60     10.19 o 
  -5  10   2        1.07        0.01     10.16 o 
  -4  10   2       15.34       13.44      8.07 o 
  -3  10   2      961.31      940.70     20.10 o 
  -2  10   2      753.91      846.58     17.04 o 
  -1  10   2      180.85      201.89      8.51 o 
   0  10   2     2991.93     3099.83     24.82 o 
   1  10   2     1540.41     1611.17     26.67 o 
   2  10   2        2.28        2.78      6.66 o 
   3  10   2       19.78       18.51     10.91 o 
   4  10   2       19.27       35.50     16.68 o 
   5  10   2        1.44        8.96     10.29 o 
  -7  11   2        0.60        4.84     11.86 o 
  -6  11   2       47.70       46.56     10.27 o 
  -5  11   2        0.25       12.74      8.62 o 
  -4  11   2       90.67       78.45      8.43 o 
  -3  11   2      612.19      614.43     16.84 o 
  -2  11   2      631.84      677.12     15.49 o 
  -1  11   2     1594.46     1785.64     24.55 o 
   0  11   2      343.22      343.35     11.32 o 
   1  11   2       54.05       30.24     11.43 o 
   2  11   2        6.29       14.55      4.28 o 
   3  11   2        4.07        5.82     12.38 o 
   4  11   2       36.62        7.30     14.57 o 
   5  11   2        0.43        0.03     10.68 o 
  -7  12   2        0.02        0.03     13.03 o 
  -6  12   2        0.52       24.64     14.24 o 
  -5  12   2       14.56       16.17      9.33 o 
  -4  12   2        4.98        2.13      9.06 o 
  -3  12   2      275.67      278.40     11.76 o 
  -2  12   2     1452.44     1412.04     23.61 o 
   0  12   2        5.74        7.04      5.33 o 
   1  12   2      269.03      276.82     11.42 o 
   2  12   2       49.16       42.62     11.09 o 
   3  12   2      171.41      183.69     16.31 o 
   4  12   2        3.20        3.49      6.44 o 
   5  12   2        0.12        9.15      9.77 o 
  -7  13   2        0.13        6.57     11.27 o 
  -6  13   2       27.58       57.22     10.01 o 
  -5  13   2        7.91        0.01     11.79 o 
  -4  13   2       45.06       49.10      7.04 o 
  -3  13   2      382.59      385.49     13.72 o 
  -1  13   2       21.64       17.57     16.75 o 
   0  13   2       39.65       46.90      4.71 o 
   1  13   2      282.49      301.10     19.89 o 
   2  13   2       23.78       17.94     10.36 o 
   3  13   2      314.59      370.69     29.99 o 
   4  13   2        5.76       13.29      9.37 o 
   5  13   2        0.98        4.98     10.49 o 
  -6  14   2        0.00        0.02     11.68 o 
  -5  14   2        0.93        6.13     10.74 o 
  -4  14   2        5.61        0.01     11.37 o 
  -3  14   2       25.17       38.72      7.26 o 
  -2  14   2     1228.64     1293.67     23.98 o 
  -1  14   2      253.60      239.94      9.98 o 
   0  14   2     1280.00     1397.44     18.72 o 
   1  14   2      258.08      289.33     17.75 o 
   2  14   2      145.63      136.70     19.60 o 
   3  14   2       95.53       75.44     21.79 o 
   4  14   2       12.36       21.45      8.93 o 
   5  14   2        0.55        0.03     11.75 o 
  -6  15   2        0.84        2.78     10.83 o 
  -5  15   2        7.57        0.01     12.77 o 
  -4  15   2       90.00      102.10      9.35 o 
  -3  15   2      371.18      422.44     14.70 o 
  -2  15   2      111.11      134.70      8.99 o 
  -1  15   2        0.17        0.00     34.17 o 
   0  15   2      625.33      540.88     14.16 o 
   1  15   2      210.85      207.97     16.33 o 
   2  15   2        1.07        0.01      9.88 o 
   3  15   2       12.80        1.94     12.49 o 
   4  15   2        5.46        3.58     14.32 o 
   5  15   2        1.55        0.03     11.90 o 
  -6  16   2        6.30        7.75      9.73 o 
  -5  16   2        1.48        0.58      9.52 o 
  -4  16   2       40.93       46.11      7.28 o 
  -3  16   2       25.32       21.60      5.83 o 
  -2  16   2      149.69      173.46     16.18 o 
  -1  16   2     1959.01     1708.89     38.00 o 
   0  16   2       16.27        6.60      7.88 o 
   1  16   2       19.89       25.62      8.67 o 
   2  16   2      213.93      212.04     18.40 o 
   3  16   2       17.34        5.45     11.30 o 
   4  16   2       11.66        0.61     15.94 o 
   5  16   2        0.46        0.03     12.02 o 
  -6  17   2        0.15        0.03     10.97 o 
  -5  17   2        6.83       18.47      5.54 o 
  -4  17   2        1.58        1.44      9.88 o 
  -3  17   2        4.74       12.98      4.82 o 
  -2  17   2      830.32      867.44     20.95 o 
   0  17   2       58.37       54.99      4.99 o 
   1  17   2       32.81       25.88      5.95 o 
   2  17   2        0.59        0.01     13.22 o 
   3  17   2        0.47        0.01     12.10 o 
   4  17   2        2.30        0.02     12.10 o 
   5  17   2        0.77        0.02     17.01 o 
  -6  18   2        2.38        0.03     12.89 o 
  -5  18   2        1.33        0.02     12.55 o 
  -4  18   2        0.57        6.13      5.07 o 
  -3  18   2       81.33       72.26      7.16 o 
  -2  18   2       13.30        9.12     12.13 o 
   0  18   2      100.97      105.44      7.42 o 
   1  18   2        0.15        0.01      7.45 o 
   2  18   2       37.80       44.37     11.90 o 
   3  18   2       10.76        6.22     14.59 o 
   4  18   2        0.46        0.02     11.09 o 
   5  18   2        1.86        4.57     12.65 o 
  -6  19   2        0.35        0.03     13.21 o 
  -5  19   2        0.16        0.02     12.32 o 
  -4  19   2       18.04       28.90      8.33 o 
  -3  19   2        2.18        5.33      5.03 o 
  -2  19   2      118.96      126.86      8.97 o 
  -1  19   2      140.81       97.08     19.10 o 
   0  19   2       20.00       16.36      7.45 o 
   1  19   2        0.26       13.75      7.60 o 
   2  19   2       27.94       35.07     11.57 o 
   3  19   2        2.91        0.01     13.75 o 
   4  19   2        0.36        0.02     12.81 o 
   5  19   2        1.45        8.51     12.97 o 
  -6  20   2        0.01       18.07      9.93 o 
  -5  20   2        0.70        9.44     10.06 o 
  -4  20   2        3.63        0.01     13.18 o 
  -3  20   2        4.91        9.18      7.46 o 
  -2  20   2        3.65        0.01      9.81 o 
  -1  20   2       10.90        0.01     15.68 o 
   0  20   2       30.84       31.77      5.98 o 
   1  20   2      126.86      157.82     15.40 o 
   2  20   2        0.09        7.27      5.41 o 
   3  20   2        3.58        3.81     10.42 o 
   4  20   2        0.19        0.02     12.51 o 
   5  20   2        2.15        0.79     14.29 o 
  -6  21   2        0.10       12.27      7.89 o 
  -5  21   2        9.46       14.16      9.80 o 
  -4  21   2        1.07       11.25      9.60 o 
  -3  21   2        2.60        5.89     10.06 o 
  -2  21   2       45.90       59.92      7.03 o 
  -1  21   2        0.00        0.01     10.36 o 
   0  21   2      160.76      175.72      8.48 o 
   1  21   2        8.09        0.01     11.46 o 
   2  21   2        0.36        0.01     10.55 o 
   3  21   2       28.20       42.94     10.83 o 
   4  21   2        1.43       10.68      9.34 o 
  -6  22   2        1.69        0.03     12.05 o 
  -5  22   2        1.23       15.30      7.01 o 
  -4  22   2       15.21       14.34     11.65 o 
  -3  22   2       11.34        6.56     10.42 o 
  -2  22   2       11.76       15.59      5.13 o 
  -1  22   2        5.71        0.01     13.40 o 
   0  22   2        5.01        0.01      9.12 o 
   1  22   2       14.18       17.94      8.24 o 
   2  22   2        5.17        0.01     12.10 o 
   3  22   2        0.25        0.02     10.94 o 
   4  22   2        0.12        4.09     10.01 o 
  -6  23   2        0.00       11.15     11.09 o 
  -5  23   2        5.59       17.53     10.36 o 
  -4  23   2        7.50        7.38     10.52 o 
  -3  23   2        2.40        9.76      5.41 o 
  -2  23   2        0.67        0.01      9.96 o 
  -1  23   2       41.12       49.55      7.61 o 
   0  23   2        3.51       11.01      3.94 o 
   1  23   2       18.95        6.65     12.25 o 
   2  23   2        4.03        6.16      5.42 o 
   3  23   2        2.10        0.02     11.71 o 
   4  23   2        0.58        0.04      9.96 o 
  -6  24   2        0.43       10.56     11.29 o 
  -5  24   2        0.17        0.03     10.65 o 
  -4  24   2        0.53        0.02     11.97 o 
  -3  24   2        0.01        0.01      9.72 o 
  -2  24   2       14.76       16.14      8.92 o 
  -1  24   2        7.79        0.01     16.47 o 
   0  24   2       17.89       13.26      7.14 o 
   1  24   2        8.17        0.01     12.25 o 
   2  24   2        1.17        1.04      9.86 o 
   3  24   2        0.66        0.02     10.38 o 
   4  24   2        0.22        1.42     11.06 o 
  -6  25   2        0.23        0.04     12.71 o 
  -5  25   2        3.24       19.10      9.41 o 
  -4  25   2       11.01       19.26     11.45 o 
  -3  25   2        0.08        0.02      9.39 o 
  -2  25   2        0.96       13.06      7.63 o 
  -1  25   2       27.77       33.48     12.43 o 
   0  25   2       14.21       18.22      5.36 o 
   1  25   2       15.36       15.27      6.01 o 
   2  25   2        3.31       12.83      8.18 o 
   3  25   2        0.23        0.02     11.17 o 
   4  25   2        0.19        1.46     11.31 o 
  -5  26   2        3.64        0.02     13.14 o 
  -4  26   2        0.19        0.02     11.72 o 
  -3  26   2        2.55        7.53      8.58 o 
  -2  26   2        0.24        0.01     10.57 o 
  -1  26   2        0.12        0.01     12.11 o 
   0  26   2        3.98        0.02      6.51 o 
   1  26   2        2.52        0.01     12.08 o 
   2  26   2        2.71        0.56     10.48 o 
   3  26   2        0.00        4.45     10.57 o 
   4  26   2        0.47        0.03     12.59 o 
  -5  27   2        3.05        0.02     15.97 o 
  -4  27   2        1.45        4.47     10.63 o 
  -3  27   2        0.26        0.02     11.06 o 
  -2  27   2        9.79        7.05     10.85 o 
  -1  27   2        7.13        0.01     11.47 o 
   0  27   2        0.04        6.21      6.24 o 
   1  27   2        5.48        9.73      8.71 o 
   2  27   2        0.03        9.68      7.99 o 
   3  27   2        8.12       10.44     12.13 o 
   4  27   2        0.56        2.28     11.85 o 
  -5  28   2        3.28        0.03     12.83 o 
  -4  28   2        2.59        3.29     11.48 o 
  -3  28   2        1.29        2.88     10.55 o 
  -2  28   2        4.93       12.03      9.83 o 
  -1  28   2       24.69        0.01     13.51 o 
   0  28   2        0.00        0.03      6.88 o 
   1  28   2       12.56        9.02      9.88 o 
   2  28   2        0.43        0.02     11.43 o 
   3  28   2        1.71        5.36     10.55 o 
   4  28   2        0.00       15.56      9.21 o 
  -5  29   2        0.00        0.03     12.49 o 
  -4  29   2        3.75       29.12     10.11 o 
  -3  29   2        0.99        1.79     10.38 o 
  -2  29   2        6.36       12.49      9.76 o 
  -1  29   2       15.55        2.59     13.34 o 
   0  29   2        4.14        0.02      9.45 o 
   1  29   2        8.69        0.01     11.84 o 
   2  29   2        4.82        3.03     12.50 o 
   3  29   2        0.94        0.02     14.14 o 
  -4  30   2        0.28        0.03     11.44 o 
  -3  30   2       12.66       10.48     11.97 o 
  -2  30   2        8.49        2.26     12.78 o 
  -1  30   2        6.99        0.01     18.87 o 
   0  30   2        0.66        0.02     10.89 o 
   1  30   2        1.86        0.02     10.70 o 
   2  30   2        6.58        0.63     13.29 o 
  -5  31   2        0.71        0.02     18.21 o 
  -4  31   2        0.09       13.65      9.34 o 
  -3  31   2        0.01        0.03      9.80 o 
  -2  31   2       22.29       35.03      8.79 o 
  -1  31   2       27.30        0.01     20.83 o 
   0  31   2        0.38        0.02     11.05 o 
   1  31   2        3.27        0.02     11.94 o 
   2  31   2        0.00        0.02     12.51 o 
   3  31   2        0.00        7.99     10.04 o 
  -4  32   2        2.06        0.03     11.44 o 
  -3  32   2        0.52        0.02     13.67 o 
  -2  32   2       10.19        0.01     15.00 o 
  -1  32   2       17.79        6.96     16.62 o 
   0  32   2       17.65        2.34     16.65 o 
   1  32   2        0.37        0.02     11.26 o 
   2  32   2        6.85        0.02     14.45 o 
   3  32   2        1.22        0.03     12.61 o 
  -4  33   2        3.19        5.33     11.98 o 
  -3  33   2       12.41        9.54     13.18 o 
  -2  33   2        1.01        0.01     17.88 o 
  -1  33   2        7.05        0.01     18.23 o 
   0  33   2       65.67       75.64     22.27 o 
   1  33   2        6.53        0.02     13.68 o 
   2  33   2        1.38        0.03     10.50 o 
   3  33   2        0.03        0.03     14.96 o 
  -4  34   2        2.09       21.98     11.32 o 
  -3  34   2        5.35       11.27     11.91 o 
  -2  34   2       19.48       21.78      8.84 o 
  -1  34   2       30.19       32.46     15.19 o 
   0  34   2       84.06       85.93     22.94 o 
   1  34   2       25.25        0.01     17.12 o 
   2  34   2        6.24       18.41     10.16 o 
  -4  35   2        0.06        0.04     10.84 o 
  -3  35   2        4.32        7.27     10.79 o 
  -2  35   2        1.49        0.02     13.66 o 
  -1  35   2        2.07        0.01     25.35 o 
   0  35   2        0.76        0.02     13.77 o 
   1  35   2        4.98        0.68     12.82 o 
   2  35   2        0.01        0.02     15.47 o 
  -3  36   2        0.52        0.02     16.45 o 
  -2  36   2        0.04        0.02     13.04 o 
  -1  36   2       46.70       47.84     13.81 o 
   0  36   2        1.47        0.02     15.50 o 
   2  36   2        1.96       17.31     11.49 o 
  -3  37   2        1.92       17.84     10.21 o 
  -2  37   2       10.82       23.12     11.92 o 
  -1  37   2       34.46        0.01     23.98 o 
   0  37   2        1.03        0.02     13.54 o 
   2  37   2        0.40        6.98     12.24 o 
  -3  38   2        3.36        9.61     13.44 o 
  -2  38   2        0.05        0.02     15.68 o 
  -1  38   2       15.02       10.78     15.00 o 
   0  38   2       14.70        2.88     11.93 o 
  -2  39   2        0.76       10.82     10.76 o 
  -1  39   2        0.28        9.67     11.12 o 
   0  39   2        0.00       13.67      5.90 o 
  -2  40   2        0.77        0.03     13.46 o 
  -1  40   2        0.26        0.04     11.80 o 
   0  40   2        0.04       10.79     12.28 o 
  -7   1   3        0.00        4.53     11.11 o 
  -6   1   3        1.85        0.01     15.67 o 
  -5   1   3      723.27      773.14     26.02 o 
  -4   1   3      385.52      379.16     15.12 o 
  -3   1   3       13.30       17.80      4.76 o 
  -2   1   3      151.32      149.25      7.83 o 
   0   1   3      389.29      421.10     10.31 o 
   2   1   3      227.40      215.71     16.32 o 
   3   1   3       26.15       40.79      7.89 o 
   4   1   3       27.30       29.87     11.20 o 
   5   1   3        0.09        4.56      9.49 o 
  -7   2   3        1.86       11.35     12.08 o 
  -6   2   3        0.16        0.01     15.82 o 
  -5   2   3        3.64       23.18     14.94 o 
  -4   2   3      255.32      231.43     12.25 o 
  -3   2   3       71.47       87.64      7.32 o 
  -2   2   3      211.28      195.02      9.14 o 
  -1   2   3        5.47       17.42      4.56 o 
   0   2   3      234.34      249.95      9.18 o 
   1   2   3     1456.90     1507.32     31.85 o 
   2   2   3      157.74      154.48     12.28 o 
   3   2   3        3.31        9.72      5.78 o 
   4   2   3       16.13       25.96     14.91 o 
   5   2   3        0.82        2.29     11.11 o 
  -7   3   3        1.13        3.79     11.12 o 
  -6   3   3       92.09       97.32     12.28 o 
  -5   3   3        9.00       16.34     12.16 o 
  -4   3   3      121.76       96.20      8.30 o 
  -3   3   3     1189.32     1333.68     24.54 o 
  -1   3   3       38.14       38.62      4.81 o 
   0   3   3     2765.20     2913.15     27.70 o 
   1   3   3      201.45      196.32     18.40 o 
   2   3   3        2.89       20.85     12.18 o 
   3   3   3        3.66       14.99      8.66 o 
   4   3   3       10.39       10.54     14.63 o 
   5   3   3        0.29        0.76     12.55 o 
  -7   4   3        0.06        0.03     13.67 o 
  -6   4   3       61.29       52.97     10.96 o 
  -5   4   3        1.26        9.98     10.81 o 
  -4   4   3        6.03       17.65      5.40 o 
  -3   4   3      158.91      170.52      9.86 o 
  -2   4   3      565.86      597.62     14.88 o 
   0   4   3        2.12        5.35      6.88 o 
   1   4   3      363.51      331.73     19.28 o 
   2   4   3      215.71      171.86     18.91 o 
   3   4   3       48.74       51.53      9.85 o 
   4   4   3        0.86       11.82      9.42 o 
   5   4   3        1.27        0.04     12.38 o 
  -7   5   3        0.06        0.03     12.37 o 
  -6   5   3        6.91       24.52      9.59 o 
  -5   5   3        8.72       17.60     10.37 o 
  -4   5   3       79.23       90.95      7.92 o 
  -3   5   3       15.37        8.95      8.92 o 
  -2   5   3       51.15       52.77      5.82 o 
  -1   5   3      100.48      100.54      6.46 o 
   0   5   3       41.25       50.68      5.50 o 
   1   5   3        7.80        4.96      8.20 o 
   2   5   3        0.69        0.01     10.35 o 
   3   5   3       73.77      111.70     12.12 o 
   4   5   3        0.48        1.25      9.73 o 
   5   5   3        0.02        0.03     13.18 o 
  -7   6   3        0.41        0.03     12.21 o 
  -6   6   3       18.57       32.68      7.36 o 
  -5   6   3        4.54       16.23     10.03 o 
  -4   6   3      109.76      104.33      8.99 o 
  -3   6   3      282.21      315.37     12.40 o 
  -2   6   3      225.77      254.10     10.05 o 
  -1   6   3       62.29       82.35      6.42 o 
   0   6   3     1256.20     1429.27     20.46 o 
   1   6   3        2.28        0.01      8.26 o 
   2   6   3       47.12       35.32     12.29 o 
   3   6   3      157.04      178.17     23.61 o 
   4   6   3        0.56        4.40      9.89 o 
   5   6   3        0.01        4.63     12.10 o 
  -7   7   3        0.01       16.99     10.13 o 
  -6   7   3       10.44       11.37     11.26 o 
  -5   7   3       16.37       12.30     10.43 o 
  -4   7   3       16.62        0.01     10.93 o 
  -3   7   3       30.28       26.07      6.69 o 
  -2   7   3      154.32      138.16      7.40 o 
  -1   7   3      303.07      320.73     11.38 o 
   0   7   3       11.86       23.26      7.18 o 
   1   7   3       65.01       59.56     10.52 o 
   2   7   3       15.73        9.97     11.99 o 
   3   7   3       18.31       27.21     14.55 o 
   4   7   3        2.20        0.02     11.24 o 
   5   7   3        0.50        0.04     11.10 o 
  -7   8   3        3.86        0.03     14.13 o 
  -6   8   3        0.07        0.02     11.94 o 
  -5   8   3       21.41       18.66     11.06 o 
  -4   8   3        8.43       11.59      8.15 o 
  -3   8   3      383.62      383.36     13.43 o 
  -2   8   3        1.67        0.01      7.28 o 
  -1   8   3      290.54      283.10     10.53 o 
   0   8   3        6.54        3.53      5.90 o 
   1   8   3       14.75       11.63      4.41 o 
   2   8   3       31.40       26.51     14.22 o 
   3   8   3        5.68       15.04      9.41 o 
   4   8   3        0.12        0.03     10.26 o 
   5   8   3        0.02        0.03     13.45 o 
  -7   9   3        0.05       16.43     10.23 o 
  -6   9   3        0.04        0.02     13.43 o 
  -5   9   3        1.48        0.01     11.74 o 
  -4   9   3       59.39       53.26      7.02 o 
  -3   9   3      180.18      200.28     10.02 o 
  -2   9   3       60.80       60.05      5.73 o 
  -1   9   3       73.92       71.08      7.48 o 
   0   9   3        9.64        8.91      3.83 o 
   1   9   3        0.60        5.29      6.83 o 
   2   9   3      106.26       83.67     17.58 o 
   3   9   3       15.59        3.14     11.56 o 
   4   9   3        0.45        2.57      9.42 o 
   5   9   3        0.02        0.79     12.91 o 
  -7  10   3        0.21        0.03     13.00 o 
  -6  10   3        6.30       11.04     11.56 o 
  -5  10   3        0.56        0.01     10.86 o 
  -4  10   3       47.82       50.41      7.25 o 
  -3  10   3       31.81       44.17      5.61 o 
  -2  10   3      187.35      198.46      9.80 o 
  -1  10   3        5.11        2.02      7.11 o 
   0  10   3      206.48      214.16      7.35 o 
   1  10   3        4.47        0.36      9.04 o 
   2  10   3       85.33       94.96     15.08 o 
   3  10   3       14.39       12.74     13.26 o 
   4  10   3        0.05        1.30     11.30 o 
  -6  11   3        1.45        0.66     11.94 o 
  -5  11   3        5.55        5.40     10.79 o 
  -4  11   3       25.38       10.48      8.56 o 
  -3  11   3       20.97       27.45      4.69 o 
  -2  11   3      249.42      262.78     10.75 o 
  -1  11   3       27.28       26.31      5.06 o 
   0  11   3        9.03        4.92      6.16 o 
   1  11   3        0.15        0.37      7.55 o 
   2  11   3       56.94       36.17     14.24 o 
   3  11   3        6.34       13.98     11.74 o 
   4  11   3        0.09        0.03     11.15 o 
  -7  12   3        0.51        0.02     16.80 o 
  -6  12   3        0.09        0.02     12.32 o 
  -5  12   3        2.34        0.55      9.02 o 
  -4  12   3        1.11       10.69      8.73 o 
  -3  12   3       35.84       36.40      6.00 o 
  -2  12   3      156.40      160.68      8.95 o 
  -1  12   3        2.75       12.32      6.16 o 
   0  12   3       50.80       49.41      5.02 o 
   1  12   3        0.80        3.77      7.54 o 
   2  12   3        8.26        4.04     12.12 o 
   3  12   3        3.10       17.46      9.94 o 
   4  12   3        0.93        0.66     10.92 o 
  -7  13   3        0.31        0.03     15.35 o 
  -6  13   3        0.54        2.69     11.73 o 
  -5  13   3        1.12        0.01     11.14 o 
  -4  13   3       24.49       10.01      9.88 o 
  -3  13   3        4.31        0.01      8.74 o 
  -2  13   3       38.75       48.30      6.37 o 
  -1  13   3       25.73       29.50      5.34 o 
   0  13   3       42.00       40.58      4.38 o 
   1  13   3       43.86       54.48     10.30 o 
   2  13   3       10.35        9.62     10.25 o 
   3  13   3       11.10        0.01     13.39 o 
   4  13   3        1.66        0.03     11.01 o 
  -7  14   3        1.50        0.03     13.17 o 
  -6  14   3        0.18       12.28      8.84 o 
  -5  14   3        1.61        0.02     10.61 o 
  -4  14   3        0.88        0.01     10.28 o 
  -3  14   3       45.32       54.91      6.42 o 
  -2  14   3       39.61       46.31      6.53 o 
  -1  14   3        1.99        2.31      7.93 o 
   0  14   3       50.92       53.62      5.07 o 
   1  14   3       53.44       52.90      7.45 o 
   2  14   3       21.76       20.10     13.41 o 
   3  14   3        0.63        1.12     10.71 o 
   4  14   3        0.37       11.59      9.57 o 
  -7  15   3        0.57        9.13     12.33 o 
  -6  15   3        0.01       13.84      8.19 o 
  -5  15   3        9.81        8.65     10.71 o 
  -4  15   3       21.44        3.81     10.84 o 
  -3  15   3       35.89       41.38      6.49 o 
  -2  15   3      175.77      162.73      9.07 o 
  -1  15   3       27.20       17.91      7.01 o 
   0  15   3       10.08       22.45      5.07 o 
   1  15   3       41.84       39.47     12.05 o 
   2  15   3        4.82       11.94      9.36 o 
   3  15   3        8.84        0.57     11.32 o 
   4  15   3        0.01        8.98      7.97 o 
  -6  16   3        0.28        8.14      4.84 o 
  -5  16   3        4.76       18.22      9.67 o 
  -4  16   3       28.11       16.59     11.06 o 
  -3  16   3        4.65        0.01      9.55 o 
  -2  16   3       19.80       20.73      5.33 o 
  -1  16   3       85.21       81.96      7.18 o 
   0  16   3      195.27      210.69      8.18 o 
   1  16   3       54.96       60.91      9.44 o 
   2  16   3        1.40        0.01     10.50 o 
   3  16   3        6.09        0.02     13.10 o 
   4  16   3        0.34        0.03     13.44 o 
  -6  17   3        0.55        5.71     10.54 o 
  -5  17   3       14.74       12.59     12.15 o 
  -4  17   3        1.25        0.01      9.44 o 
  -3  17   3       26.64       24.29      6.25 o 
  -2  17   3       20.90       11.84      8.88 o 
  -1  17   3       19.19       11.39      8.30 o 
   0  17   3       13.10       10.40      8.02 o 
   1  17   3      100.20       60.22     17.57 o 
   2  17   3       26.59       34.46     11.37 o 
   3  17   3        2.87        0.02     13.21 o 
   4  17   3        4.26        0.03     13.90 o 
  -6  18   3        0.44       12.06      5.41 o 
  -5  18   3       15.55       16.11      8.25 o 
  -4  18   3        0.57       10.77      7.27 o 
  -3  18   3        2.37        0.01      9.33 o 
  -2  18   3        6.75       18.38      6.04 o 
  -1  18   3       10.07        0.01     10.63 o 
   0  18   3       44.09       36.86      6.35 o 
   1  18   3        0.74        6.64      9.23 o 
   2  18   3        2.57        0.02      9.67 o 
   3  18   3        6.28        0.02     13.26 o 
   4  18   3        4.17        9.81      6.58 o 
  -6  19   3        3.28        5.88      7.87 o 
  -5  19   3       19.74       21.86     11.93 o 
  -4  19   3        2.85        0.01     10.68 o 
  -3  19   3        3.44        5.90      9.44 o 
  -2  19   3      153.71      143.38     11.16 o 
  -1  19   3       55.47       49.85      6.95 o 
   0  19   3        0.68        6.19      5.84 o 
   1  19   3       10.50       18.35      5.21 o 
   2  19   3        1.47        4.19      9.63 o 
   3  19   3        0.00        0.02     12.53 o 
   4  19   3        1.46        0.03     13.72 o 
  -5  20   3        5.46       13.40     11.96 o 
  -4  20   3        8.55        5.95      9.54 o 
  -3  20   3       72.33       66.35      7.95 o 
  -2  20   3      183.65      205.88     15.31 o 
  -1  20   3       31.94       36.90      9.53 o 
   0  20   3        5.93        0.01      7.68 o 
   1  20   3       32.43       53.49     14.03 o 
   2  20   3        1.58       11.27      7.61 o 
   3  20   3        0.31        1.26      9.80 o 
   4  20   3        0.17        8.22     11.12 o 
  -5  21   3        7.14        6.52      9.68 o 
  -4  21   3        6.62        8.89     10.77 o 
  -3  21   3       24.76       18.37     11.00 o 
  -2  21   3      540.43      606.14     21.60 o 
  -1  21   3        2.18        0.01      9.85 o 
   0  21   3       19.73       16.26      7.60 o 
   1  21   3       57.72       60.41     13.54 o 
   2  21   3        4.50        0.02      9.54 o 
   3  21   3        0.61        8.36      9.61 o 
   4  21   3        3.97       13.69     12.91 o 
  -6  22   3        0.55        0.04     10.46 o 
  -5  22   3        0.04        2.00     10.40 o 
  -4  22   3        6.82        9.13     10.15 o 
  -3  22   3        1.10        0.01      9.77 o 
  -2  22   3        4.84        5.47     16.64 o 
  -1  22   3       10.02       11.91     10.78 o 
   0  22   3        2.33        2.52      6.85 o 
   1  22   3        6.97       10.96      9.34 o 
   2  22   3        5.19       12.43      8.61 o 
   3  22   3        0.75        4.60      7.41 o 
   4  22   3        2.57        0.02     18.83 o 
  -6  23   3        0.61        0.02     15.82 o 
  -5  23   3        0.00        0.02     12.14 o 
  -4  23   3       11.54        0.58     13.27 o 
  -3  23   3        3.80        0.01     10.91 o 
  -2  23   3       22.14       62.82     19.26 o 
  -1  23   3        1.53        0.01     39.24 o 
   0  23   3        4.33        9.61      4.71 o 
   1  23   3        0.01        0.01     10.93 o 
   2  23   3        4.31        0.02     11.71 o 
   3  23   3        0.18        0.03     11.38 o 
  -6  24   3        1.76        3.24     13.42 o 
  -5  24   3        1.47        0.03     11.44 o 
  -4  24   3       15.85       26.81      7.91 o 
  -3  24   3        3.21        0.01     11.75 o 
  -2  24   3      427.51      446.10     19.26 o 
  -1  24   3     1048.26     1211.60     32.73 o 
   0  24   3        0.30        7.06      5.96 o 
   1  24   3        0.93        0.02      9.58 o 
   2  24   3       11.45        4.76     10.45 o 
   3  24   3        0.55        0.03     11.14 o 
  -6  25   3        1.16        7.45     11.37 o 
  -5  25   3        1.05       15.75      9.39 o 
  -4  25   3        7.47        7.45     12.45 o 
  -3  25   3        1.19        6.04     10.14 o 
  -2  25   3       28.08        0.01     24.47 o 
  -1  25   3        6.24        0.01     28.00 o 
   0  25   3       22.68       26.28      6.75 o 
   1  25   3        0.17       10.91      7.71 o 
   2  25   3        0.20       11.61      9.84 o 
   3  25   3        1.76        9.84     10.52 o 
  -5  26   3        0.14        0.03     12.49 o 
  -4  26   3       23.87       10.86     15.86 o 
  -3  26   3       58.77       57.00     10.56 o 
  -2  26   3       49.61       62.44     24.54 o 
  -1  26   3        2.37        0.01     11.49 o 
   0  26   3       83.80      100.91      7.84 o 
   1  26   3       43.37       45.85      9.12 o 
   2  26   3        0.48        0.02     11.17 o 
   3  26   3        0.14        7.19     10.67 o 
  -5  27   3        0.23       10.52     11.25 o 
  -4  27   3        0.36       13.14      9.29 o 
  -3  27   3       33.71       11.14     15.27 o 
  -2  27   3      210.12      223.32     17.72 o 
  -1  27   3        2.38        0.01     12.63 o 
   0  27   3       11.33        0.02      9.40 o 
   1  27   3       41.41       31.90     14.84 o 
   2  27   3        4.68       16.13      9.89 o 
   3  27   3        0.09        0.04     11.33 o 
  -5  28   3        5.71        0.03     14.50 o 
  -4  28   3        0.01        4.73     11.25 o 
  -3  28   3       35.38       37.33      9.10 o 
  -2  28   3       42.25        0.01     25.03 o 
  -1  28   3        3.42        0.01     21.65 o 
   0  28   3       36.66       42.39      7.13 o 
   1  28   3       26.90       25.71     12.87 o 
   2  28   3        3.18       13.92      9.40 o 
   3  28   3        2.22       14.32     12.12 o 
  -5  29   3        1.02        0.03     12.23 o 
  -4  29   3        2.46       16.00      9.15 o 
  -3  29   3        1.37       16.87      9.62 o 
  -2  29   3       12.37        6.98     15.75 o 
  -1  29   3      110.97       90.55     23.27 o 
   0  29   3       31.65       25.53     15.39 o 
   1  29   3        0.13        0.62     10.15 o 
   2  29   3        0.57        0.03     12.71 o 
   3  29   3        1.96       13.89     11.65 o 
  -5  30   3        2.35        4.04     12.66 o 
  -4  30   3        5.33       11.45     11.45 o 
  -3  30   3        0.55        0.02     12.61 o 
  -2  30   3        2.58        0.01     15.22 o 
  -1  30   3       47.91       22.27     22.30 o 
   0  30   3        9.06        0.01     14.64 o 
   1  30   3        9.01        0.01     15.85 o 
   2  30   3        0.79        3.50     10.96 o 
  -5  31   3        0.87       14.93     11.67 o 
  -4  31   3        3.21        0.03     11.81 o 
  -3  31   3        2.20        0.02     11.94 o 
  -2  31   3        5.44        0.02     13.88 o 
  -1  31   3       31.03        0.01     17.08 o 
   0  31   3       33.42        8.06     16.44 o 
   1  31   3        4.49        0.66     12.46 o 
   2  31   3        3.49       12.23     11.54 o 
  -4  32   3        0.55        0.03     13.59 o 
  -3  32   3        0.58       13.06      9.70 o 
  -2  32   3       19.77       20.64     18.04 o 
  -1  32   3        5.42        0.02     13.15 o 
   0  32   3       10.22        0.02     15.55 o 
   1  32   3        0.23        0.03     11.95 o 
   2  32   3        0.01        8.88      8.50 o 
  -4  33   3        1.18        0.78     14.19 o 
  -3  33   3        0.46        0.71     11.01 o 
  -2  33   3       29.82       26.66     18.01 o 
  -1  33   3        0.17        0.02     13.23 o 
   0  33   3        0.26        0.02     14.03 o 
   1  33   3        0.64        0.02     15.46 o 
   2  33   3        0.01        0.04     12.30 o 
  -4  34   3        3.02        0.03     13.75 o 
  -3  34   3        0.53       12.45     10.28 o 
  -2  34   3        0.02        0.01     18.35 o 
  -1  34   3        1.91        0.03     11.57 o 
   0  34   3        0.07        0.68     11.23 o 
   1  34   3        0.83        0.72     11.81 o 
  -4  35   3        0.36        4.13     12.11 o 
  -3  35   3        0.42        0.03     11.63 o 
  -2  35   3        0.31        8.55      9.06 o 
  -1  35   3        0.45        0.03     11.98 o 
   0  35   3        0.01        0.03     12.55 o 
   1  35   3        0.74        0.03     13.21 o 
  -3  36   3        0.14        0.03     12.40 o 
  -2  36   3        0.42        0.02     15.45 o 
  -1  36   3        0.73       12.20      9.27 o 
   0  36   3        0.01       16.77      8.72 o 
  -3  37   3        0.27        0.04     12.42 o 
  -2  37   3        0.04        0.03     12.41 o 
  -1  37   3        0.91        0.03     12.62 o 
   0  37   3        0.06        9.78      9.61 o 
  -2  38   3        1.68        1.57     11.43 o 
  -1  38   3        0.90        0.03     15.20 o 
   0  38   3        0.69        8.72      5.81 o 
  -1  39   3        0.63       10.27     10.98 o 
  -7   0   4        1.78        0.02     16.56 o 
  -6   0   4        5.16        0.02     12.36 o 
  -5   0   4       10.62        8.41     11.71 o 
  -4   0   4        4.66        6.53      9.39 o 
  -3   0   4      234.55      218.39     11.42 o 
  -2   0   4      157.37      147.64      9.94 o 
  -1   0   4       24.95       20.48      6.92 o 
   0   0   4      121.83      129.08      6.75 o 
   1   0   4      532.15      497.09     19.31 o 
   2   0   4        1.31        1.51     12.68 o 
   3   0   4       17.30       30.79      7.80 o 
   4   0   4        3.83        0.02     16.31 o 
  -7   1   4        0.02        1.54     12.66 o 
  -6   1   4        3.94       17.85     11.01 o 
  -5   1   4       31.55       24.14      8.60 o 
  -4   1   4        2.60        0.01      8.90 o 
  -3   1   4       10.77        8.19      8.82 o 
  -2   1   4       24.22       18.91     10.11 o 
  -1   1   4      495.90      515.63     15.89 o 
   0   1   4      103.12       91.31      6.18 o 
   1   1   4        2.30        6.81     12.24 o 
   2   1   4       76.54       75.71     10.61 o 
   3   1   4       12.74       24.90     13.46 o 
   4   1   4        0.07        0.03     13.58 o 
  -7   2   4        0.75        0.03     13.64 o 
  -6   2   4       11.21        0.01     14.70 o 
  -5   2   4       56.84       52.50      9.72 o 
  -4   2   4       20.62       22.02      6.13 o 
  -3   2   4      199.24      166.17     10.68 o 
  -2   2   4       36.12       49.54      5.97 o 
  -1   2   4       16.24       27.62     10.55 o 
   0   2   4      108.36      101.93      7.34 o 
   1   2   4       40.02       45.26     12.49 o 
   2   2   4       94.71      101.04     20.08 o 
   4   2   4        0.05        1.47     12.76 o 
  -7   3   4        0.02        3.08     10.45 o 
  -6   3   4       30.71       34.14      9.23 o 
  -5   3   4       67.31       79.53      9.85 o 
  -4   3   4       26.87       29.49      6.40 o 
  -3   3   4       21.93       20.66      5.08 o 
  -2   3   4      128.38      117.37      8.11 o 
  -1   3   4       99.94      125.33      8.81 o 
   0   3   4       22.45       24.34      4.92 o 
   1   3   4       51.94       41.14     15.07 o 
   2   3   4       57.25       70.23     12.32 o 
   3   3   4        4.17        0.01     15.02 o 
   4   3   4        0.00        0.03     12.55 o 
  -7   4   4        1.40       13.91     12.41 o 
  -6   4   4       30.73       18.63     15.33 o 
  -5   4   4       19.29       14.39     11.64 o 
  -4   4   4        4.10       10.61      9.93 o 
  -3   4   4        0.21        5.31      7.89 o 
  -2   4   4      110.46      113.36      7.97 o 
  -1   4   4        2.81        7.52      7.89 o 
   0   4   4       23.08       18.31      5.23 o 
   1   4   4      172.77      196.87     16.22 o 
   2   4   4       59.39       85.03     17.32 o 
   3   4   4        2.88       11.15      7.81 o 
   4   4   4        0.97       18.46      9.77 o 
  -7   5   4        0.91        0.02     15.48 o 
  -6   5   4        7.02       12.91     12.59 o 
  -5   5   4       16.12        0.01     13.05 o 
  -4   5   4       85.80       75.43      9.77 o 
  -3   5   4       25.00       23.67      5.87 o 
  -2   5   4       15.29        8.00      9.09 o 
  -1   5   4       14.77       20.72      5.41 o 
   0   5   4      161.78      148.29      8.19 o 
   1   5   4      189.56      202.20     18.03 o 
   2   5   4       89.09       53.27     20.13 o 
   3   5   4        0.17        2.46     11.24 o 
   4   5   4        1.53        4.45     11.63 o 
  -7   6   4       15.47       25.05      8.71 o 
  -6   6   4        0.91        0.01     14.94 o 
  -5   6   4       60.36       53.57     16.31 o 
  -4   6   4      347.14      308.27     14.71 o 
  -3   6   4      224.85      194.27     10.53 o 
  -2   6   4       28.65       40.24      5.12 o 
  -1   6   4      146.93      176.95     10.03 o 
   0   6   4        0.72        7.53      6.11 o 
   1   6   4       38.80       37.20     13.74 o 
   2   6   4        0.04        0.01     12.57 o 
   3   6   4        2.06       17.94     10.70 o 
   4   6   4        0.13        0.03     12.58 o 
  -7   7   4        0.03        0.02     16.38 o 
  -6   7   4        0.90       15.04      9.31 o 
  -5   7   4      189.09      164.32     13.44 o 
  -4   7   4      155.97      160.82     11.96 o 
  -3   7   4        0.99       10.25      5.07 o 
  -2   7   4       23.72       16.46      9.09 o 
  -1   7   4      474.21      468.64     15.38 o 
   0   7   4        0.13        5.42      5.42 o 
   1   7   4       11.18       25.75      7.29 o 
   2   7   4      100.89       73.35     18.62 o 
   3   7   4       14.32       14.33     13.11 o 
   4   7   4        0.89        0.03     13.36 o 
  -7   8   4        0.38        3.94     13.07 o 
  -6   8   4        0.18        0.02     12.98 o 
  -5   8   4       26.37       43.08     10.16 o 
  -4   8   4       61.59       69.50      8.58 o 
  -3   8   4        3.65       11.27      5.04 o 
  -2   8   4        0.00        4.73      7.30 o 
  -1   8   4        0.04        0.01      9.76 o 
   0   8   4       67.80       55.06      6.68 o 
   1   8   4       75.27       90.86     14.03 o 
   2   8   4       16.25       21.01     13.60 o 
   3   8   4       16.09       24.49     13.00 o 
   4   8   4        0.61        0.03     13.32 o 
  -7   9   4        6.35       20.65     12.95 o 
  -6   9   4       36.79       43.93      9.32 o 
  -5   9   4       41.66       37.18      8.99 o 
  -4   9   4       23.53       22.30      7.13 o 
  -3   9   4      106.63      127.63      9.23 o 
  -2   9   4        8.35       11.87      8.87 o 
  -1   9   4       45.35       39.73      6.65 o 
   0   9   4       62.40       57.75      6.98 o 
   1   9   4       78.36       74.39     14.80 o 
   2   9   4       14.57       12.21     12.26 o 
   3   9   4        6.64        3.16     13.51 o 
   4   9   4        0.43        9.11     10.52 o 
  -7  10   4        2.71       16.00     12.13 o 
  -6  10   4        4.05       19.08      8.04 o 
  -5  10   4       14.51        0.01     12.92 o 
  -4  10   4       32.20       41.35      6.50 o 
  -3  10   4       32.35       43.96      7.20 o 
  -2  10   4        9.78        9.08      8.24 o 
  -1  10   4        6.87        8.64      9.83 o 
   0  10   4       48.36       48.34      5.19 o 
   1  10   4        0.36        0.01      9.36 o 
   2  10   4       52.26       46.74     16.09 o 
   3  10   4        0.26        1.92     11.67 o 
   4  10   4        0.01        0.03     13.67 o 
  -7  11   4        0.02        0.03     13.85 o 
  -6  11   4        8.94       10.18     14.63 o 
  -5  11   4       28.02       23.88      7.48 o 
  -4  11   4        4.15        0.01     12.77 o 
  -3  11   4      109.43      125.98      9.03 o 
  -2  11   4        6.53        0.01      7.92 o 
  -1  11   4      167.35      194.30     11.09 o 
   0  11   4       35.87       31.57      6.68 o 
   1  11   4        0.18        0.01     10.23 o 
   2  11   4        5.38        0.01     13.80 o 
   3  11   4        0.72        7.76      9.63 o 
   4  11   4        1.43        0.04     12.57 o 
  -7  12   4        0.62        0.03     15.65 o 
  -6  12   4        7.35       18.99      8.51 o 
  -5  12   4       29.11       35.05      8.66 o 
  -4  12   4       12.96       15.73      5.59 o 
  -3  12   4        2.34        7.29      8.33 o 
  -2  12   4       27.77       32.31      6.02 o 
  -1  12   4       12.10        0.01     11.53 o 
   0  12   4       12.41        7.64      6.83 o 
   1  12   4        1.33        4.71      5.10 o 
   2  12   4        3.57        0.02     10.84 o 
   3  12   4        2.68       15.04      9.98 o 
   4  12   4        0.49       12.48      9.10 o 
  -7  13   4        2.12        0.03     14.84 o 
  -6  13   4        1.10        4.17     10.90 o 
  -5  13   4        7.95        8.27     10.95 o 
  -4  13   4       89.20       80.73      9.10 o 
  -3  13   4        5.03        0.01      9.51 o 
  -2  13   4       92.69       96.22      8.60 o 
  -1  13   4       24.58       26.95      8.88 o 
   0  13   4       22.45       13.91      8.07 o 
   1  13   4        2.64        1.45     10.64 o 
   2  13   4        0.19        0.02     10.47 o 
   3  13   4        0.47        0.02     12.30 o 
  -6  14   4        0.36       19.51      8.04 o 
  -5  14   4        5.27        3.00     10.98 o 
  -4  14   4        2.16        8.68     10.68 o 
  -3  14   4        0.12       13.01      8.14 o 
  -2  14   4        0.82        0.01      8.92 o 
  -1  14   4       23.39       33.48      6.68 o 
   0  14   4        3.41        0.02      6.24 o 
   1  14   4       14.55        0.01     12.34 o 
   2  14   4        0.08        0.02     10.77 o 
   3  14   4        2.36        4.02     11.14 o 
  -6  15   4        2.33        0.03     11.01 o 
  -5  15   4        0.65        0.02     10.57 o 
  -4  15   4        9.31       19.78      7.10 o 
  -3  15   4       38.12       47.16      8.38 o 
  -2  15   4        0.86        0.01      9.23 o 
  -1  15   4       86.74       66.58     10.33 o 
   0  15   4        7.30        7.98      7.04 o 
   1  15   4        5.19        0.01     12.86 o 
   2  15   4        2.42        0.02     10.45 o 
   3  15   4        0.01        0.02     13.80 o 
  -6  16   4        3.51        3.63     13.84 o 
  -5  16   4        7.44        0.02     12.09 o 
  -4  16   4        7.08        1.60     10.55 o 
  -3  16   4       45.56       49.51      6.88 o 
  -2  16   4       45.09       37.00      8.29 o 
  -1  16   4      528.13      508.29     18.99 o 
   0  16   4        0.49        5.91      5.77 o 
   1  16   4        0.68        0.01     10.37 o 
   2  16   4        0.43        4.71      9.28 o 
   3  16   4        2.44       16.57      9.85 o 
  -6  17   4        0.63        0.03     13.29 o 
  -5  17   4       18.17       21.70      8.61 o 
  -4  17   4       54.38       53.79      8.39 o 
  -3  17   4       19.57       14.98     12.42 o 
  -2  17   4      224.88      233.03     13.26 o 
  -1  17   4      358.20      363.08     23.09 o 
   0  17   4        4.11        6.19      6.48 o 
   1  17   4        0.23        0.02     10.21 o 
   2  17   4        0.29        0.02     12.38 o 
   3  17   4        1.50        4.20     10.99 o 
  -6  18   4        4.14       10.47     11.19 o 
  -5  18   4        5.02       14.18      7.68 o 
  -4  18   4        2.32        0.02     10.88 o 
  -3  18   4        0.30       12.40      9.73 o 
  -2  18   4       18.29       18.53     16.11 o 
  -1  18   4       89.82       47.76     17.52 o 
   0  18   4        4.87        0.02      7.12 o 
   1  18   4        0.00        2.22      5.72 o 
   2  18   4        6.28       15.28     10.50 o 
   3  18   4        0.10        0.03     14.08 o 
  -6  19   4        0.38        0.02     14.86 o 
  -5  19   4        0.35        0.66     10.21 o 
  -4  19   4        0.27        0.01     12.39 o 
  -3  19   4       15.52       10.55      7.24 o 
  -2  19   4      330.09      283.65     16.90 o 
  -1  19   4        0.14        0.01     10.77 o 
   0  19   4        1.78        0.02      7.56 o 
   1  19   4       11.29       13.75      6.26 o 
   2  19   4        3.82        0.02     13.65 o 
   3  19   4        0.02        1.45     11.26 o 
  -6  20   4        0.25        0.03     12.98 o 
  -5  20   4        0.11        0.02     14.06 o 
  -4  20   4        4.65        1.17     10.65 o 
  -3  20   4      162.29      140.14     13.12 o 
  -2  20   4      953.08     1017.23     27.75 o 
  -1  20   4        4.43       12.73      5.00 o 
   0  20   4       29.21       16.10      8.28 o 
   1  20   4       43.93       58.47      8.36 o 
   2  20   4        0.33       13.99      9.04 o 
   3  20   4        1.54        2.95     12.19 o 
  -6  21   4        0.08        0.03     12.77 o 
  -5  21   4        3.77        0.02     14.53 o 
  -4  21   4        3.68        0.02     10.37 o 
  -3  21   4      116.56      138.06     12.19 o 
  -2  21   4      274.82      297.64     25.01 o 
  -1  21   4        0.06        8.02      9.31 o 
   0  21   4       15.77       12.85      8.35 o 
   1  21   4        2.57        0.02     12.57 o 
   2  21   4        0.54        7.79     10.31 o 
   3  21   4        0.23        0.03     14.78 o 
  -6  22   4        0.06        5.61     11.81 o 
  -5  22   4        7.73        0.02     13.55 o 
  -4  22   4       11.05       15.96     10.56 o 
  -3  22   4        3.42        9.95     13.41 o 
  -2  22   4       11.27        0.01     15.72 o 
  -1  22   4       24.53       42.36      7.54 o 
   0  22   4       11.91       19.35      9.41 o 
   1  22   4        1.98        0.02     12.33 o 
   2  22   4        1.54        0.02     13.61 o 
   3  22   4       15.53       22.89     15.07 o 
  -6  23   4        0.08        0.03     14.96 o 
  -5  23   4        1.14       14.30      9.32 o 
  -4  23   4        7.23       11.33     11.22 o 
  -3  23   4       61.14       60.75      9.36 o 
  -2  23   4        0.59        1.61     10.22 o 
  -1  23   4       22.91       34.01     13.69 o 
   0  23   4       67.98       68.35      8.08 o 
   1  23   4        9.27       12.07     11.77 o 
   2  23   4        1.44        0.02     13.44 o 
   3  23   4        1.94       14.77     13.88 o 
  -6  24   4        0.31        0.04     12.87 o 
  -5  24   4        0.08        5.85     10.79 o 
  -4  24   4       10.04        9.05     10.89 o 
  -3  24   4        9.10        0.01     13.93 o 
  -2  24   4        7.56        0.01     13.45 o 
  -1  24   4       13.41        0.01     12.98 o 
   0  24   4       11.02       23.51      7.25 o 
   1  24   4        4.43        0.02     12.74 o 
   2  24   4        0.13        0.03     11.17 o 
  -5  25   4        2.30        0.03     11.44 o 
  -4  25   4        0.30        0.03     10.65 o 
  -3  25   4       32.83       34.92      8.49 o 
  -2  25   4       18.09       30.64      7.64 o 
  -1  25   4        0.30        7.33     10.90 o 
   0  25   4       14.61       14.06      7.55 o 
   1  25   4        1.66        6.35     11.71 o 
   2  25   4        0.93        0.03     12.64 o 
  -5  26   4        0.30        0.03     12.26 o 
  -4  26   4        7.58        0.02     12.75 o 
  -3  26   4        0.11        0.02     11.58 o 
  -2  26   4        7.03       17.03     12.86 o 
  -1  26   4        2.95        0.02     11.84 o 
   0  26   4        4.28       10.75      7.55 o 
   1  26   4        0.14        0.03     10.55 o 
   2  26   4        0.00        0.03     11.64 o 
  -5  27   4        1.09        0.03     13.38 o 
  -4  27   4        1.41       13.98     10.60 o 
  -3  27   4       11.07       19.10      7.35 o 
  -2  27   4       46.36       15.75     22.47 o 
  -1  27   4       13.19       13.78     11.73 o 
   0  27   4       11.82       11.55      8.51 o 
   1  27   4        0.06        2.00     11.04 o 
  -5  28   4        1.06        9.62     11.94 o 
  -4  28   4        3.20       14.36     10.89 o 
  -3  28   4       13.42       19.72     11.94 o 
  -2  28   4      100.59      105.24     14.17 o 
  -1  28   4        1.74       12.36      9.96 o 
   0  28   4        0.02       12.83     10.92 o 
   1  28   4        7.87        0.02     13.88 o 
   2  28   4        0.76        8.35     10.49 o 
  -5  29   4        0.23        0.03     15.46 o 
  -4  29   4        5.04       11.80     11.09 o 
  -3  29   4        8.35        0.02     15.82 o 
  -2  29   4       15.50       14.63     10.42 o 
  -1  29   4        0.05        0.02     13.88 o 
   0  29   4        6.94        7.26     15.91 o 
   1  29   4        1.00        5.64     10.40 o 
   2  29   4        0.13       13.70      6.62 o 
  -4  30   4        1.23        0.03     14.01 o 
  -3  30   4       13.74       18.81     13.71 o 
  -2  30   4       23.90        0.01     19.06 o 
  -1  30   4       10.21        8.53     12.16 o 
   0  30   4        7.60       11.55     11.50 o 
   1  30   4        0.29        0.03     13.19 o 
  -4  31   4       15.64       12.46     14.48 o 
  -3  31   4        1.97       10.76     12.11 o 
  -2  31   4        4.96        6.84     13.16 o 
  -1  31   4       27.54        0.01     19.61 o 
   0  31   4        0.32        0.03     11.34 o 
   1  31   4        0.78        0.03     14.19 o 
  -4  32   4        0.42        0.04     12.36 o 
  -3  32   4        1.57        8.87     13.66 o 
  -2  32   4        1.07        0.02     13.34 o 
  -1  32   4       18.12       15.35     16.97 o 
   0  32   4        1.64        0.02     15.66 o 
   1  32   4        0.81        8.38     12.07 o 
  -4  33   4        0.00       10.68     11.41 o 
  -3  33   4        6.53        0.02     15.82 o 
  -2  33   4        3.86       22.04      7.89 o 
  -1  33   4        1.00        0.03     12.36 o 
   0  33   4        0.30        0.74     12.16 o 
  -3  34   4        1.80        8.61     12.41 o 
  -1  34   4        0.17       18.52     12.06 o 
   0  34   4        1.69        0.03     14.91 o 
  -3  35   4        0.00        0.03     14.08 o 
  -2  35   4        0.28        0.03     14.38 o 
  -1  35   4        0.19       11.26      7.53 o 
   0  35   4        0.76        0.79     12.88 o 
  -2  36   4        1.21        4.77     13.21 o 
  -1  36   4        0.00        1.57     12.97 o 
  -7   1   5        7.53        0.80     13.21 o 
  -6   1   5       18.04        0.01     16.44 o 
  -5   1   5        6.68        0.01     12.15 o 
  -4   1   5        0.93        0.01     11.17 o 
  -3   1   5       11.35        2.74      9.75 o 
  -2   1   5        2.60       14.77      9.85 o 
  -1   1   5       40.27       39.88      6.37 o 
   0   1   5       46.43       48.70      7.10 o 
   1   1   5       11.06       18.53      9.02 o 
   2   1   5        2.24        3.76      9.83 o 
   3   1   5        0.05        2.21     12.16 o 
  -7   2   5        0.51        0.03     14.90 o 
  -6   2   5       10.37       16.43     11.74 o 
  -5   2   5        0.16        0.02     11.52 o 
  -4   2   5        0.21        0.01     10.94 o 
  -3   2   5        2.82        1.38      9.08 o 
  -2   2   5       40.51       35.02      6.91 o 
  -1   2   5       31.91       26.58     10.85 o 
   0   2   5       39.26       30.15      8.88 o 
   1   2   5       28.58       22.35     13.14 o 
   3   2   5        0.02        7.37     10.93 o 
  -7   3   5        0.01        0.03     13.16 o 
  -6   3   5        8.09        8.24     10.90 o 
  -5   3   5        5.38        0.02     11.10 o 
  -4   3   5        4.92       13.82      5.46 o 
  -3   3   5       74.67       76.81      9.71 o 
  -2   3   5       48.11       48.15      8.04 o 
  -1   3   5        0.27        0.01     11.29 o 
   0   3   5        1.29        0.02      7.52 o 
   1   3   5       16.00       12.03     12.97 o 
   2   3   5        5.04        0.02     11.42 o 
   3   3   5        0.01        2.21     12.20 o 
  -7   4   5        2.55        0.02     17.52 o 
  -6   4   5        2.70       19.28      9.93 o 
  -5   4   5        9.88       16.55     10.70 o 
  -4   4   5        9.65       16.41     10.16 o 
  -3   4   5       28.46       31.49      6.80 o 
  -2   4   5        0.61        0.01     10.22 o 
  -1   4   5      100.12       99.93      9.23 o 
   0   4   5        1.56        0.02      7.40 o 
   1   4   5        6.63       19.76     10.06 o 
   2   4   5        0.07        0.02     11.87 o 
   3   4   5        0.79        0.03     13.67 o 
  -7   5   5        7.26       13.78     15.10 o 
  -6   5   5        0.04        0.02     11.92 o 
  -5   5   5       14.78       10.10     12.42 o 
  -4   5   5        4.53        0.01     11.79 o 
  -3   5   5       47.35       52.79      7.04 o 
  -2   5   5        5.69        2.22      9.77 o 
  -1   5   5       56.01       77.16     11.77 o 
   0   5   5        0.14        0.02      7.68 o 
   1   5   5       25.85       36.06      7.97 o 
   2   5   5        3.70        1.27     12.56 o 
   3   5   5        0.04       18.59     10.65 o 
  -7   6   5        5.72        0.03     13.87 o 
  -6   6   5        0.47        0.02     12.92 o 
  -5   6   5        4.83        5.39     11.03 o 
  -4   6   5        7.88        0.01     12.07 o 
  -3   6   5        7.83        0.47     11.53 o 
  -2   6   5        0.27       11.20      7.70 o 
  -1   6   5       51.09       54.19      7.87 o 
   0   6   5        5.23        1.71      7.85 o 
   1   6   5       29.76       37.76     13.00 o 
   3   6   5        1.18        0.75     14.19 o 
  -7   7   5        9.46        0.82     15.56 o 
  -6   7   5        0.04        2.10     10.91 o 
  -5   7   5        0.24        0.01     12.94 o 
  -4   7   5        0.41        6.31      9.72 o 
  -3   7   5       87.04      108.57     10.07 o 
  -2   7   5        0.95       15.39      7.89 o 
  -1   7   5       40.35       36.81     12.26 o 
   0   7   5       23.04       22.40      9.10 o 
   1   7   5       30.94       43.09     16.10 o 
   2   7   5        0.83        0.02     12.05 o 
   3   7   5        0.47       11.27      9.65 o 
  -7   8   5        1.62        0.02     16.99 o 
  -6   8   5        4.42        0.02     12.79 o 
  -5   8   5        0.87        2.44     12.13 o 
  -4   8   5        1.01        9.56      9.90 o 
  -3   8   5      105.99       83.88     10.63 o 
  -2   8   5       51.19       52.45      8.25 o 
  -1   8   5       72.17       77.42      9.37 o 
   0   8   5        7.34        2.97      7.35 o 
   1   8   5       87.78       68.86     18.57 o 
   2   8   5        2.29       13.59     10.45 o 
   3   8   5        4.97       20.41     10.88 o 
  -7   9   5        0.20        0.02     18.95 o 
  -6   9   5        0.04       15.64     10.10 o 
  -5   9   5       94.00       63.25      9.31 o 
  -4   9   5       30.13       17.19     12.85 o 
  -3   9   5       26.94        0.49     14.62 o 
  -2   9   5       33.93       50.29      8.08 o 
  -1   9   5      226.17      210.84     13.46 o 
   0   9   5       24.10       14.80      8.84 o 
   1   9   5        0.04       13.68     11.17 o 
   2   9   5        3.66        2.61     13.91 o 
   3   9   5        0.89        0.03     15.00 o 
  -6  10   5        3.65        4.40      6.78 o 
  -5  10   5        0.51        9.98     13.47 o 
  -4  10   5       18.73       26.48      6.97 o 
  -3  10   5      144.78      135.94     11.12 o 
  -2  10   5      177.52      186.64     12.25 o 
  -1  10   5      306.39      335.26     15.56 o 
   0  10   5       62.19       55.47      7.31 o 
   1  10   5       34.32       40.34     13.52 o 
   2  10   5       20.74       22.40     16.19 o 
   3  10   5        1.26        7.68     11.38 o 
  -6  11   5        0.01        0.02     14.08 o 
  -5  11   5       54.25       50.43      9.87 o 
  -4  11   5      118.70      109.94     11.67 o 
  -3  11   5      103.84      115.96     10.56 o 
  -2  11   5      128.54      129.31     11.97 o 
  -1  11   5        0.13        0.01     13.83 o 
   0  11   5       41.77       30.41      7.28 o 
   1  11   5       32.29       34.40     14.63 o 
   2  11   5       26.08       32.85      9.95 o 
   3  11   5        0.02        0.03     16.38 o 
  -6  12   5        3.52        3.66     13.39 o 
  -5  12   5        0.05        1.28     12.15 o 
  -4  12   5       60.43       77.45      9.84 o 
  -3  12   5        0.75        0.01     15.27 o 
  -2  12   5      480.47      465.34     18.66 o 
  -1  12   5        7.81        5.44     11.28 o 
   0  12   5        2.23        2.16      7.37 o 
   2  12   5       36.37       23.55     18.11 o 
   3  12   5        0.46       20.32     12.00 o 
  -6  13   5       13.09        5.93     13.00 o 
  -5  13   5       45.23       36.24      8.59 o 
  -4  13   5      103.39      110.68     11.31 o 
  -3  13   5      213.67      217.22     13.85 o 
  -2  13   5      586.54      563.10     21.59 o 
  -1  13   5        0.00        0.01     12.00 o 
   0  13   5        0.18       11.04      6.57 o 
   1  13   5        2.71       14.37     10.26 o 
   2  13   5        0.05        0.02     14.86 o 
  -6  14   5        0.04        3.00     11.71 o 
  -5  14   5       11.14        0.02     12.87 o 
  -4  14   5       44.66       61.23      9.36 o 
  -3  14   5       18.83       11.10     13.18 o 
  -2  14   5      341.54      362.69     17.06 o 
  -1  14   5      258.39      249.36     13.94 o 
   0  14   5       47.88       36.96      9.91 o 
   1  14   5        0.54        3.65     11.14 o 
   2  14   5        0.64        4.83     12.08 o 
  -6  15   5        2.68        6.08     13.96 o 
  -5  15   5        1.15        0.02     13.45 o 
  -4  15   5       16.35       17.08     13.29 o 
  -3  15   5       27.43       36.31      9.17 o 
  -2  15   5       51.40       37.20     13.69 o 
  -1  15   5        4.03        4.70     12.57 o 
   0  15   5       25.62       35.64      6.96 o 
   1  15   5        0.00        9.25      9.85 o 
   2  15   5        4.25        0.02     16.77 o 
  -6  16   5       12.61       12.32     14.93 o 
  -5  16   5        0.20       14.23     10.30 o 
  -4  16   5        6.98       16.24      6.42 o 
  -3  16   5      124.49      123.41     12.22 o 
  -2  16   5        0.00       12.67      9.05 o 
  -1  16   5        0.02        0.01     11.10 o 
   0  16   5        9.74        0.02      9.72 o 
   1  16   5        9.99        6.26     11.04 o 
   2  16   5        5.83       21.01      8.15 o 
  -6  17   5       11.51       20.38      8.65 o 
  -5  17   5        3.79        0.02     13.88 o 
  -4  17   5       26.07        0.01     15.04 o 
  -3  17   5      205.37      202.98     15.06 o 
  -2  17   5        1.22        0.02      8.78 o 
  -1  17   5       21.54       22.32     11.30 o 
   0  17   5        3.06       11.53      7.50 o 
   1  17   5        0.00        5.10     10.04 o 
   2  17   5        0.12        0.02     14.56 o 
  -6  18   5        9.61        0.02     17.22 o 
  -5  18   5        2.95        9.81     11.17 o 
  -4  18   5        0.05        2.50     10.34 o 
  -3  18   5        5.63       21.24     11.86 o 
  -2  18   5       18.31        7.73     11.50 o 
  -1  18   5        0.02        0.02     10.82 o 
   0  18   5        2.84       14.21      7.63 o 
   1  18   5        1.87        1.30     10.09 o 
   2  18   5        0.91       17.53     10.43 o 
  -6  19   5        0.24        0.02     17.19 o 
  -5  19   5        3.52        0.02     16.02 o 
  -4  19   5        4.97        0.02     13.83 o 
  -3  19   5        4.67        9.39      8.82 o 
  -2  19   5        0.91        1.13     10.29 o 
  -1  19   5        0.01        0.01     12.74 o 
   0  19   5       38.14       48.04      6.31 o 
   1  19   5        0.22       16.23      6.52 o 
   2  19   5        0.96       11.87     11.87 o 
  -6  20   5        0.32        0.03     13.21 o 
  -5  20   5        0.06        6.54     11.47 o 
  -4  20   5        1.95       12.12      6.35 o 
  -3  20   5        0.22        0.02     12.32 o 
  -2  20   5        5.40        1.15     10.53 o 
  -1  20   5        3.85        7.57     10.78 o 
   0  20   5        0.11        0.03      8.97 o 
   1  20   5        7.08        0.02     14.15 o 
   2  20   5        1.22       19.61      9.12 o 
  -6  21   5        0.03       14.97     11.71 o 
  -5  21   5        0.07        6.67     10.96 o 
  -4  21   5       26.30       36.22      8.55 o 
  -3  21   5       24.08       22.13      6.80 o 
  -2  21   5        2.74        0.02     12.19 o 
  -1  21   5        3.84       14.32      9.69 o 
   0  21   5        4.21       12.02      7.24 o 
   1  21   5        0.25       16.47      9.05 o 
   2  21   5        0.39        0.03     16.17 o 
  -5  22   5        0.42        0.03     12.69 o 
  -4  22   5        2.21        0.02     12.90 o 
  -3  22   5       11.22        0.02     12.87 o 
  -2  22   5        0.84        0.02     11.42 o 
  -1  22   5        4.98        0.02     13.77 o 
   0  22   5        1.95       18.41      5.58 o 
   1  22   5        2.80        0.03     13.48 o 
   2  22   5        1.92        6.25     11.53 o 
  -5  23   5        8.33        0.03     13.87 o 
  -4  23   5        3.73        2.78     13.27 o 
  -3  23   5        1.60        0.02     13.86 o 
  -2  23   5        5.61        0.02     11.79 o 
  -1  23   5        7.32        5.63     11.53 o 
   0  23   5        0.11        8.57      6.24 o 
   1  23   5        3.22       16.43     11.58 o 
  -5  24   5        0.37        0.03     12.56 o 
  -4  24   5       16.15        0.02     13.82 o 
  -3  24   5        2.42       16.53     10.14 o 
  -2  24   5        0.20       14.04      9.07 o 
  -1  24   5        2.30        0.64     11.13 o 
   0  24   5        5.56        0.04      8.92 o 
   1  24   5        0.13        0.03     14.04 o 
  -5  25   5        0.84        0.03     13.12 o 
  -4  25   5        0.15        2.91     12.07 o 
  -3  25   5        0.12        3.39      9.93 o 
  -2  25   5        0.18       13.10      9.26 o 
  -1  25   5        2.17       15.13     10.67 o 
   0  25   5        0.27        9.75      6.93 o 
   1  25   5        3.83        0.03     14.89 o 
  -5  26   5        5.72        3.28     14.29 o 
  -4  26   5        0.16       12.93      6.36 o 
  -3  26   5        1.76        0.03     11.90 o 
  -2  26   5        0.80        0.02     13.91 o 
  -1  26   5        0.49       11.01      7.53 o 
   0  26   5        0.02        3.67      8.06 o 
   1  26   5        0.11        5.33     11.95 o 
  -4  27   5        3.22        8.41     12.11 o 
  -3  27   5        1.18       13.54     11.48 o 
  -2  27   5        1.43       10.35      8.86 o 
  -1  27   5        0.18        0.02     14.19 o 
   0  27   5        0.16        0.04      9.71 o 
  -4  28   5        1.62       17.22     11.13 o 
  -3  28   5        0.13        6.59     10.06 o 
  -2  28   5        1.91        7.09     10.51 o 
  -1  28   5        0.72        9.95     10.63 o 
   0  28   5        0.71        0.04     11.45 o 
  -4  29   5        0.02        0.03     13.08 o 
  -3  29   5        0.53        0.03     11.63 o 
  -2  29   5        0.10        5.09     12.10 o 
  -1  29   5        0.06        6.56     10.78 o 
   0  29   5        2.60        0.03     14.39 o 
  -4  30   5        0.40        0.02     17.78 o 
  -3  30   5        4.27        6.93     12.16 o 
  -2  30   5        0.12        5.23     10.21 o 
  -1  30   5        1.89        0.03     14.16 o 
   0  30   5        1.02        0.04     11.89 o 
  -3  31   5        7.25        1.58     13.05 o 
  -2  31   5        0.18       16.87      9.14 o 
  -1  31   5        1.69        0.03     13.72 o 
  -3  32   5        1.11        0.03     13.64 o 
  -1  32   5        3.59        4.73     13.10 o 
  -6   0   6        2.34        6.78     13.23 o 
  -5   0   6        0.95        9.30     11.19 o 
  -4   0   6       13.20       13.76     12.15 o 
  -3   0   6      296.07      301.16     17.03 o 
  -2   0   6       58.92       57.65     10.65 o 
  -1   0   6       90.48       86.35     10.55 o 
   0   0   6        0.36        0.48      8.01 o 
   1   0   6        3.88        2.72     11.86 o 
   2   0   6        3.55       21.49     11.07 o 
  -6   1   6        6.90        0.03     13.64 o 
  -5   1   6        0.00        0.02     13.85 o 
  -4   1   6        2.75       10.17     11.62 o 
  -3   1   6        7.73       11.76     13.26 o 
  -2   1   6        2.98        2.74     13.12 o 
  -1   1   6        2.07        8.43     11.71 o 
   0   1   6        8.00        0.02     10.29 o 
   1   1   6        0.89        0.02     13.61 o 
   2   1   6        0.40        0.03     15.26 o 
  -6   2   6        0.33        6.03     12.57 o 
  -5   2   6       13.89       18.27      7.08 o 
  -4   2   6        7.33        0.01     13.93 o 
  -3   2   6        0.76       13.47     13.33 o 
  -2   2   6        1.21        0.01     11.99 o 
  -1   2   6       26.12       20.30     13.53 o 
   0   2   6       11.53       18.28      8.33 o 
   1   2   6        3.38       14.96     10.37 o 
   2   2   6        0.17        0.03     14.81 o 
  -6   3   6        0.10        3.78     13.20 o 
  -5   3   6        7.13       28.06      9.95 o 
  -4   3   6      228.44      202.54     14.94 o 
  -3   3   6      375.51      397.34     18.25 o 
  -2   3   6        0.03        0.01     15.11 o 
  -1   3   6       61.70       65.03     14.47 o 
   0   3   6       35.01       24.40     10.36 o 
   1   3   6        1.74        0.02     13.78 o 
   2   3   6        0.02        0.04     12.61 o 
  -6   4   6        6.41       16.67     10.77 o 
  -5   4   6        6.30        8.74     12.98 o 
  -3   4   6       56.19       56.34     10.05 o 
  -2   4   6       10.27        0.01     14.20 o 
  -1   4   6        0.33        0.01     13.92 o 
   0   4   6       10.99        0.04      6.72 o 
   1   4   6        2.94        7.53     10.83 o 
   2   4   6        3.55       17.76     11.79 o 
  -6   5   6        0.37        1.52     13.22 o 
  -5   5   6        1.14        6.75     12.44 o 
  -4   5   6       20.59       23.71     13.44 o 
  -3   5   6       17.00       18.20     13.60 o 
  -2   5   6      176.90      172.81     13.60 o 
  -1   5   6        1.46        0.02     11.65 o 
   0   5   6        9.96        8.55      9.11 o 
   1   5   6        0.11        0.02     14.19 o 
   2   5   6        3.05        0.02     17.31 o 
  -6   6   6       27.01       16.12      8.11 o 
  -5   6   6       22.23       10.88     12.64 o 
  -4   6   6        9.53        0.01     14.97 o 
  -3   6   6       24.72       23.49     12.69 o 
  -2   6   6      116.97      100.64     11.79 o 
  -1   6   6       64.93       67.05      9.85 o 
   0   6   6       18.78       28.24      8.64 o 
   1   6   6        0.03        0.03     11.66 o 
   2   6   6        6.89        0.02     17.68 o 
  -6   7   6        0.46        0.02     16.69 o 
  -5   7   6       20.60       25.25      8.48 o 
  -4   7   6       94.34       77.84     11.77 o 
  -3   7   6       11.23       21.37     13.13 o 
  -2   7   6      102.12       53.64     18.60 o 
  -1   7   6       74.35       67.72     10.52 o 
   0   7   6        3.45       11.52      8.23 o 
   1   7   6        3.68        1.39     11.45 o 
   2   7   6        2.03        0.79     13.57 o 
  -6   8   6        0.38       11.61     11.61 o 
  -5   8   6        5.01       10.38     11.05 o 
  -4   8   6       12.25       19.68      7.75 o 
  -3   8   6       75.37       74.48     10.29 o 
  -1   8   6       20.78       29.27      9.97 o 
   0   8   6        9.98        0.02     11.24 o 
   1   8   6        0.00        4.89     11.63 o 
  -6   9   6        2.72        0.03     12.79 o 
  -5   9   6        7.00        0.02     13.09 o 
  -4   9   6        0.56        1.89     10.94 o 
  -3   9   6      105.83       86.56     11.12 o 
  -2   9   6       10.74        0.02     12.12 o 
  -1   9   6        2.59        0.02     11.97 o 
   0   9   6        4.35        0.55      9.48 o 
   1   9   6        3.96        0.03     13.60 o 
  -6  10   6        0.14       12.57     11.00 o 
  -5  10   6        1.15        0.02     13.31 o 
  -4  10   6       12.49        6.35     12.71 o 
  -3  10   6       22.45        0.01     14.91 o 
  -2  10   6       18.62       23.31     12.90 o 
  -1  10   6       13.26       10.76     12.07 o 
   0  10   6        0.19        0.37      8.02 o 
   1  10   6        2.43        0.03     12.61 o 
  -6  11   6        1.89        0.03     14.42 o 
  -5  11   6        3.61        0.02     13.19 o 
  -4  11   6        6.97        0.02     12.52 o 
  -3  11   6        1.74        3.01     10.00 o 
  -2  11   6        0.62        0.01     13.35 o 
  -1  11   6        0.81        0.02     11.66 o 
   0  11   6        1.84        0.03     10.57 o 
   1  11   6        0.01        1.43     13.05 o 
  -6  12   6        0.25        0.03     12.83 o 
  -5  12   6        0.06        0.02     12.92 o 
  -4  12   6        4.86        0.02     13.02 o 
  -3  12   6        3.08        9.88      6.63 o 
  -2  12   6        2.46        9.57     10.11 o 
  -1  12   6        5.81       15.32     12.92 o 
   0  12   6       20.69       19.43      6.80 o 
   1  12   6        0.01        0.03     13.54 o 
  -6  13   6        0.25       17.55      7.07 o 
  -5  13   6        0.13       10.19     12.90 o 
  -4  13   6        0.12        3.96     11.54 o 
  -3  13   6       27.53       14.87     13.49 o 
  -2  13   6        0.46        1.82     11.06 o 
  -1  13   6        2.89        9.93     12.04 o 
   0  13   6        3.82        9.67      5.05 o 
   1  13   6        1.13        5.13     14.01 o 
  -6  14   6        1.29        0.03     13.95 o 
  -5  14   6        1.21        4.42     10.05 o 
  -4  14   6       15.82       11.37     12.46 o 
  -3  14   6       24.50        0.63     15.02 o 
  -2  14   6        0.14        0.02     12.44 o 
  -1  14   6        0.02        0.02     12.27 o 
   0  14   6        4.76       11.59      6.55 o 
   1  14   6       14.99        0.02     17.53 o 
  -6  15   6        0.48        0.03     13.44 o 
  -5  15   6        4.25        8.96     10.34 o 
  -4  15   6        6.02        0.02     14.16 o 
  -3  15   6        2.73        7.03     10.71 o 
  -2  15   6       16.48        0.02     12.34 o 
  -1  15   6        5.22       12.80     10.90 o 
   0  15   6        6.35        2.72      6.48 o 
   1  15   6       10.62        7.49     14.99 o 
  -5  16   6        0.07        0.76     11.75 o 
  -4  16   6        9.65        7.59     12.74 o 
  -3  16   6        0.69        0.02     11.75 o 
  -2  16   6        4.56        0.02     13.24 o 
  -1  16   6        1.42       20.16     10.10 o 
   0  16   6        6.64       11.38      8.69 o 
   1  16   6        5.59        3.03     15.06 o 
  -5  17   6       10.79        0.03     13.78 o 
  -4  17   6        0.02        1.41     10.91 o 
  -3  17   6       21.74       13.22     12.89 o 
  -2  17   6       21.77       28.80      8.00 o 
  -1  17   6        7.41        3.96     12.65 o 
   0  17   6        2.47       16.43      8.62 o 
   1  17   6        4.64        3.85     15.29 o 
  -5  18   6        1.38        0.03     13.37 o 
  -4  18   6        0.88        0.03     11.64 o 
  -3  18   6        1.77        3.37     11.16 o 
  -2  18   6       16.40        5.94     13.67 o 
  -1  18   6       23.03       16.82     15.12 o 
   0  18   6        0.60        0.04      9.80 o 
   1  18   6        0.33        5.46     13.67 o 
  -5  19   6        3.67        0.03     14.29 o 
  -4  19   6        2.68        5.81     12.11 o 
  -3  19   6        0.17        8.91     10.91 o 
  -2  19   6        0.24       11.17      5.49 o 
  -1  19   6        3.57        0.03     11.82 o 
   0  19   6        2.80        4.33      9.75 o 
  -5  20   6       17.43        1.61     14.68 o 
  -4  20   6       29.07       27.38     16.33 o 
  -3  20   6        2.24        0.02     13.37 o 
  -2  20   6        4.39        0.02     14.23 o 
  -1  20   6        0.26        0.70     11.47 o 
   0  20   6       13.19       20.69     10.06 o 
  -5  21   6        0.00        0.03     16.20 o 
  -4  21   6        3.41        6.03     14.46 o 
  -3  21   6        0.44        8.55      9.88 o 
  -2  21   6        0.00       14.68      9.91 o 
  -1  21   6       11.36       32.73     12.03 o 
  -5  22   6        0.72        0.84     12.08 o 
  -4  22   6        7.15       15.38     11.66 o 
  -3  22   6        7.57        0.02     15.18 o 
  -2  22   6        0.17       12.13     10.01 o 
  -1  22   6        2.62       13.06     10.96 o 
   0  22   6       17.91       26.38      8.38 o 
  -4  23   6        0.00        0.03     14.50 o 
  -3  23   6        4.89        0.02     14.64 o 
  -2  23   6        1.53        0.03     13.61 o 
  -1  23   6        8.59       24.43     12.89 o 
   0  23   6        0.07        0.04     11.53 o 
  -4  24   6        0.21       11.19     11.14 o 
  -3  24   6        0.06        0.03     12.30 o 
  -2  24   6        0.01        9.67      9.50 o 
  -1  24   6        4.67        5.29     14.48 o 
  -4  25   6        0.80        0.03     15.76 o 
  -3  25   6        4.52        0.03     14.68 o 
  -2  25   6        0.00        3.81     11.15 o 
  -1  25   6       20.83        0.02     20.47 o 
  -3  26   6        6.84        0.02     16.91 o 
  -2  26   6        1.89        0.03     14.06 o 
  -1  26   6       18.17       17.34     16.57 o 
  -3  27   6        2.47        0.03     14.41 o 
  -2  27   6        1.84       11.92     12.69 o 
  -5   1   7       42.72       25.32     16.86 o 
  -4   1   7      114.80       83.04     13.69 o 
  -2   1   7       31.91       34.10      9.19 o 
  -1   1   7       35.18        9.09     18.14 o 
   0   1   7        0.75        2.84      8.79 o 
  -5   2   7        0.08        5.38     12.80 o 
  -4   2   7        0.18        0.02     17.37 o 
  -3   2   7        0.03        0.68     14.01 o 
  -2   2   7        5.26       12.90     12.68 o 
  -1   2   7        9.55       24.55     12.25 o 
   0   2   7        0.00        0.58      9.81 o 
  -5   3   7        6.93        0.02     15.07 o 
  -4   3   7       73.23       68.29     12.34 o 
  -3   3   7       85.57       97.80     12.00 o 
  -2   3   7        8.03       23.81     12.45 o 
  -1   3   7        6.92        0.02     14.36 o 
   0   3   7        0.38        0.04      8.54 o 
  -5   4   7        1.81       18.58     13.28 o 
  -4   4   7      146.02      115.05     12.92 o 
  -3   4   7      101.31       96.04     13.43 o 
  -2   4   7        4.35        7.52     12.05 o 
  -1   4   7        3.28       23.30     11.66 o 
   0   4   7        6.30        8.02      8.51 o 
  -5   5   7        5.08       17.88     13.97 o 
  -4   5   7        0.35        0.72     15.30 o 
  -3   5   7       56.26       38.46     11.61 o 
  -2   5   7        4.94        0.02     14.38 o 
  -1   5   7        0.13        0.03     13.62 o 
   0   5   7        1.40        8.57      9.22 o 
  -5   6   7        0.13        7.04     11.58 o 
  -4   6   7        1.39       15.22     11.01 o 
  -3   6   7        7.70       28.11      7.98 o 
  -2   6   7        0.00       19.33     10.65 o 
  -1   6   7        1.45        0.02     15.02 o 
   0   6   7        2.61        0.04     10.86 o 
  -5   7   7        0.81        0.03     14.58 o 
  -4   7   7        9.31       13.13     14.18 o 
  -3   7   7        6.26        0.02     13.78 o 
  -2   7   7       11.70       18.06     14.67 o 
  -1   7   7        1.20        1.43     14.21 o 
   0   7   7        0.10        0.04      9.47 o 
  -5   8   7        2.10        0.03     14.85 o 
  -4   8   7        1.70        0.02     16.66 o 
  -3   8   7       36.50       26.07     14.56 o 
  -2   8   7       23.87       34.99     12.52 o 
  -1   8   7        0.35       15.18      8.59 o 
   0   8   7        1.39        0.04     10.23 o 
  -5   9   7        0.02        0.03     13.63 o 
  -4   9   7        0.97        0.02     16.15 o 
  -2   9   7        1.24        9.88     11.89 o 
  -1   9   7        0.77        0.03     13.49 o 
   0   9   7        3.31        0.04      9.41 o 
  -5  10   7        2.09        0.03     15.45 o 
  -4  10   7        3.09        0.02     16.32 o 
  -3  10   7       39.03       10.03     16.87 o 
  -2  10   7       10.44        0.02     16.13 o 
  -1  10   7        0.49        0.02     15.15 o 
   0  10   7        0.44        0.05      8.69 o 
  -5  11   7        0.23        0.03     16.29 o 
  -4  11   7        8.08       23.34      7.34 o 
  -3  11   7        3.89       13.75     12.92 o 
  -2  11   7        0.12       15.10      9.41 o 
  -1  11   7        0.22        0.03     13.10 o 
  -5  12   7        0.72       19.72     11.73 o 
  -4  12   7        2.19        6.11     14.03 o 
  -3  12   7        0.00        0.03     12.36 o 
  -2  12   7        1.80        2.18     12.66 o 
  -1  12   7        0.28        6.75     11.83 o 
  -5  13   7        0.56        0.03     14.25 o 
  -4  13   7        0.66       12.34     12.34 o 
  -3  13   7        4.76        8.15     11.73 o 
  -2  13   7       12.36       22.06     13.95 o 
  -1  13   7        0.13        0.04     11.71 o 
  -4  14   7        6.24       12.49     12.49 o 
  -3  14   7        7.53       15.22     10.60 o 
  -2  14   7        0.92        0.02     15.51 o 
  -1  14   7        1.59        0.03     14.99 o 
  -4  15   7        0.05        0.03     14.64 o 
  -3  15   7        0.05       13.66     10.68 o 
  -1  15   7        0.61       16.30     12.54 o 
  -4  16   7        0.03        0.03     14.77 o 
  -3  16   7        7.95        9.24     12.22 o 
  -2  16   7        0.00        0.76     13.91 o 
  -1  16   7        4.61        0.03     14.54 o 
  -4  17   7        0.43       17.88     10.65 o 
  -3  17   7        0.68       10.93     10.88 o 
  -2  17   7        4.19        0.02     16.45 o 
  -3  18   7        1.32        0.03     12.76 o 
  -2  18   7        1.59       21.26     11.33 o 
  -3  19   7        0.00        0.03     16.02 o 
  -2  19   7        0.11        1.60     12.44 o 
                                                 
